# Supplementary material for: Progesterone receptor antagonists reverse stem cell expansion and the paracrine effectors of progesterone action in the mouse mammary gland
Source: Breast Cancer Res. 2021 Aug 3;23:78. doi: 10.1186/s13058-021-01455-2 (PMC8330021; doi:10.1186/s13058-021-01455-2)
Supplement: Supplementary file 7 — Additional file 7. Supplementary Table 1: list of primers utilized [file 13058_2021_1455_MOESM7_ESM.xlsx]

## Sheet: Sheet1
Name	Sequence
ACTA2/Sma(fwd) (mouse)	CCCAGACATCAGGGAGTAATGG
ACTA2/Sma(rev) (mouse)	TCTATCGGATACTTCAGCGTCA
Axin2(fwd) (mouse)	ATGAGTAGCGCCGTGTTAGTG
Axin2(rev) (mouse)	GGGCATAGGTTTGGTGGACT
cdh1(fwd)(mm)	CTAGAGGTTTTCGCTAACGACAA
cdh1(rev)(mm)	GTGCCGCGTTCTCTGAGAT
ESR1(fwd)(mm)	CCCACTCAACAGCGTGTCTC
ESR1(rev)(mm)	CGTCGATTATCTGAATTTGGCCT
Gata3(fwd) (mouse)	AAGCTCAGTATCCGCTGACG
Gata3(rev) (mouse)	GTTTCCGTAGTAGGACGGGAC
gli3(fwd)(mm)	CGGGCACCACCTGAGAAAG
gli3(rev)(mm)	TCCTCGGGGATCTTACCTACC
K14(fwd) (mouse)	AGCGGCAAGAGTGAGATTTCT
K14(R) (mouse)	CCTCCAGGTTATTCTCCAGGG
K18(fwd) (mouse)	CAGCCAGCGTCTATGCAGG
K18(rev) (mouse)	CCTTCTCGGTCTGGATTCCAC
Lrp5(fwd) (mouse)	ACGTCCCGTAAGGTTCTCTTC
Lrp5(rev) (mouse)	GCCAGTAAATGTCGGAGTCTAC
Mmp7(fwd) (mouse)	CTTACCTCGGATCGTAGTGGA
Mmp7(rev) (mouse)	CCCCAACTAACCCTCTTGAAGT
PGR(fwd) (mouse)	CTCGGACGTGTCGTCTGTAG
PGR(rev) (mouse)	CCTGTCTTTCCGTCTGGGAG
ptch2(fwd)(mm)	GGTCCTCCGCACCTCATATC
ptch2(rev)(mm)	GTCTGTCTCAATTACAGCCACTC
snai1(fwd)(mm)	CACACGCTGCCTTGTGTCT
snai1(rev)(mm)	GGTCAGCAAAAGCACGGTT
TNFSF11(fwd)(mm)	CAACATATCGTTGGATCACAGCA
TNFSF11(rev)(mm)	GACAGACTCACTTTATGGGAACC
WNT4(fwd) (mouse)	AAGAGGAGACGTGCGAGAAAC
WNT4(rev) (mouse)	GTCCCTTGTGTCACCACCTT
zeb1(fwd)(mm)	ACCGCCGTCATTTATCCTGAG
zeb1(rev)(mm)	CATCTGGTGTTCCGTTTTCATCA
zeb2(fwd)(mm)	AAACGTGGTGAACTATGACAACG
zeb2(rev)(mm)	CTTGCAGAATCTCGCCACTG
