# Supplementary material for: Progesterone receptor antagonists reverse stem cell expansion and the paracrine effectors of progesterone action in the mouse mammary gland
Source: Breast Cancer Res. 2021 Aug 3;23:78. doi: 10.1186/s13058-021-01455-2 (PMC8330021; doi:10.1186/s13058-021-01455-2)
Supplement: Supplementary file 8 — Additional file 8. Supplementary Table 2: List of differentially expressed genes, MSC [file 13058_2021_1455_MOESM8_ESM.xlsx]

## Sheet: MSC HEATMAP
	MSC_SHAMvsEP	MSC_EPvsEP+TPA	MSC_EPvsEP+MFP	Genes_Cluster
Samples_Cluster	1	2	3	0
KRT73	2.63286	-0.875877	-0.636987	1
TYMS	1.0299	-0.75216	-0.940305	1
GSG2	1.9364	-1.05005	-0.561483	1
DNA2	1.9633	-1.0354	-0.455651	1
CHEK1	1.59787	-1.13703	-0.970584	1
MCM10	1.71616	-0.663109	-0.874432	1
GM14634	1.86323	-0.939976	-0.282969	1
ESPL1	1.27801	-0.751901	-0.362606	1
DEPDC1A	1.83032	-0.932718	-0.695471	1
CASC5	1.61711	-1.67171	-0.509092	1
P2RY4	1.78827	-0.31825	-0.347802	1
FKBP11	1.09424	-0.407938	-0.574683	1
SERPINB7	1.74233	-1.35823	-0.529105	1
SKA3	1.45481	-1.04492	-0.528726	1
LHFPL3	1.7478	-1.49208	-0.683988	1
ADGRV1	1.65915	-0.139125	0.191091	1
CEP55	1.12841	-1.10373	-1.04855	1
CCNA2	1.0673	-1.33265	-0.90604	1
HJURP	1.54213	-0.35116	-0.184775	1
AK7	1.54252	-0.959868	-0.153486	1
NR1H5	1.66156	-0.736709	0.00344754	1
HMMR	1.29084	-0.94176	-0.514906	1
MROH2A	1.54881	-0.643608	0.00816096	1
SNHG1	1.43019	-0.145705	-0.210881	1
BSN	1.5702	0.0647406	0.451042	1
BRIP1	1.20812	-0.994011	-0.705365	1
AI182371	1.55829	-0.033085	0.132737	1
RXFP1	1.54321	-0.773514	-0.284208	1
TMEM114	1.53484	-0.427363	0.129093	1
CYP3A13	1.56217	-0.449795	-0.337247	1
KIF20B	1.27763	-0.469759	-0.992842	1
CERS3	1.51793	-0.401499	-0.446739	1
ZWILCH	1.10545	-1.24155	-0.542255	1
ESCO2	1.22408	-1.45066	-0.628911	1
LOCKD	1.20579	-1.41745	-0.856398	1
SLC39A4	-1.62341	1.42835	1.09007	2
PRELP	-1.35942	1.30985	1.05274	2
RALGDS	-1.02872	0.531257	0.447682	2
MATN4	-1.50911	0.593659	0.552051	2
RBPJL	-1.42644	0.716493	0.586567	2
PCDH8	-1.53783	0.197034	0.874005	2
H2-DMA	-1.12282	-0.235143	0.0279069	2
PTPRZ1	-1.07141	1.94453	1.56963	2
FXYD6	-1.06585	1.59829	1.23337	2
TNNI2	-0.563952	1.63953	0.974214	2
TNC	-0.582093	1.57634	1.52196	2
BCAN	0.201844	1.57916	1.52433	2
GRIK3	-0.831437	1.40362	1.06576	2
NFATC2	-1.1424	1.27392	1.26991	2
CD3G	-1.0466	0.380032	1.80134	2
JAKMIP1	0.176594	0.518517	1.78074	2
TOP2A	1.30199	-1.30807	-1.17648	3
RRM2	1.43535	-1.80582	-1.45072	3
2810417H13RIK	1.62665	-1.70152	-1.49647	3
TAGLN3	1.7675	-1.64637	-2.01827	3
NDC80	1.35219	-0.827719	-1.41944	3
DSCC1	1.34214	-1.40113	-1.41343	3
UBE2C	0.885597	-2.08845	-1.1319	3
PCSK6	0.620926	-2.2425	-0.886337	3
PRC1	0.591068	-1.79358	-1.14311	3
CENPN	1.15514	-1.897	-1.56433	3
SGOL2A	0.804276	-1.66073	-0.598071	3
TRAIP	1.29118	-1.9177	-1.03109	3
TACC3	0.747703	-1.50464	-1.19578	3
MAOB	0.649303	-2.12557	-1.65782	3
DCK	0.806944	-1.36909	-0.702093	3
SPC24	1.19879	-2.09978	-1.91406	3
RACGAP1	0.90846	-1.67768	-1.14228	3
PSAT1	1.01616	-1.72862	-1.73971	3
LPAR3	0.474008	-1.93445	-0.746957	3
CCNB1	0.60084	-1.75165	-0.802611	3
CNIH2	0.608051	-1.85763	-0.684233	3
DLGAP2	1.30949	-1.8585	-0.146005	3
EDAR	0.430167	-1.85623	-0.989338	3
GPT2	0.30057	-1.37341	-1.0873	3
BUB1	1.04513	-1.74514	-1.0015	3
CYP46A1	0.146486	-1.78072	-0.375327	3
FGF13	0.192011	-1.48286	-0.875314	3
SMIM10L2A	0.630392	-1.75438	-0.266769	3
SERPINB10	1.51336	-1.77075	-1.1142	3
GPC3	0.237377	-1.67585	-0.327864	3
CENPA	0.865866	-1.38183	-1.33463	3
JAZF1	0.560467	-1.30372	-0.642669	3
CAMKV	0.342078	-1.64801	-0.479191	3
ALOX8	0.421406	-1.6278	-0.208232	3
ARSI	0.645832	-1.62021	-0.714307	3
2310007B03RIK	0.486785	-1.61916	-0.995934	3
TK1	0.642447	-1.39113	-1.03976	3
ISM2	0.404085	-1.60127	-0.554742	3
SH3RF3	0.250561	-1.58708	-0.255624	3
KLF14	0.236489	-1.5511	-1.09621	3
1700028J19RIK	0.50525	-1.50821	-1.1647	3
UHRF1	0.710422	-1.25283	-1.24151	3
CCNF	0.0492336	-1.24934	-0.682165	3
MELK	0.784728	-1.38562	-1.06597	3
TEX40	0.612763	-1.52722	-1.01838	3
GTSE1	0.708455	-1.48482	-0.577775	3
PRKAG3	0.839796	-1.52096	-0.210801	3
E2F1	0.54962	-0.77905	-1.78933	3
PHGDH	0.526028	-1.24046	-1.73007	3
KIF22	0.320535	-0.63379	-1.67	3
