# Supplementary material for: Progesterone receptor antagonists reverse stem cell expansion and the paracrine effectors of progesterone action in the mouse mammary gland
Source: Breast Cancer Res. 2021 Aug 3;23:78. doi: 10.1186/s13058-021-01455-2 (PMC8330021; doi:10.1186/s13058-021-01455-2)
Supplement: Supplementary file 9 — Additional file 9. Supplementary Table 3: List of differentially expressed genes, LP [file 13058_2021_1455_MOESM9_ESM.xlsx]

## Sheet: LM_heatmap
	LM_SHAMvsEP	LM_EPvsEP+TPA	LM_EPvsEP+MFP	Genes_Cluster
Samples_Cluster	1	2	3	0
CSN3	-13.0662	0.460639	14.9926	1
SPP1	-11.6103	0.485434	12.4259	1
BTN1A1	-10.7598	0.562502	11.2367	1
ANXA8	-9.53993	0.692047	9.5557	1
FAM25C	-8.99853	0	0	1
LALBA	-8.95625	0.597546	9.8237	1
UPK3A	-9.04812	0	0	1
IL33	-4.51408	1.24748	1.06072	1
CDHR1	-8.33469	0.803894	8.44813	1
1600014C10RIK	-4.32327	0.0544235	0.242751	1
REG3G	-5.60731	1.12436	0.409071	1
E030013I19RIK	-6.49573	1.23217	7.98373	1
CEACAM10	-7.33848	0.937126	7.08376	1
PKIB	-6.9088	0.902243	6.34152	1
1810010H24RIK	-6.70799	1.16315	6.04987	1
HS3ST3A1	-5.82849	0.852619	5.21365	1
PINC	-6.36299	0.846961	5.86945	1
HTR4	-4.5619	-0.97267	-1.46974	1
AMTN	-6.5907	0.86208	6.18669	1
BTN2A2	-6.22878	0.865234	6.63478	1
S100G	-6.24994	0.988492	0.995466	1
DPP4	-5.26591	0.771648	3.78734	1
PIR	-4.04079	-0.00925032	-0.0799816	1
SV2C	-4.09162	-0.253919	-1.19689	1
PDE7B	-4.84939	0.653628	4.8086	1
F930015N05RIK	-5.22803	2.11163	4.97651	1
BRINP1	-4.54993	2.34032	3.85425	1
CDH18	-4.83997	-0.189574	-0.292193	1
SLC10A5	-4.47189	-0.304461	-0.451274	1
A330049N07RIK	-4.07052	-0.0636375	0.0631917	1
ANG2	-4.31546	0.644621	0.754069	1
LIPM	-4.61183	0.365664	4.23559	1
DYNAP	-4.08598	1.37157	0.758377	1
KCNMB2	-4.23694	0	0.300414	1
LIPA	-1.19521	0.365939	11.1761	1
RASSF4	-1.70288	1.31594	4.27212	1
FBLN7	-1.66063	0.756459	8.37231	1
SCGB3A1	0.402454	0.76408	7.60846	1
SLC41A2	-2.81008	2.84642	4.07217	1
WNK2	-2.77	3.0523	4.23185	1
TNC	-0.298333	2.89642	4.09367	1
CPSF4L	-3.31598	2.44999	4.89995	1
ATP6V1B1	-3.14803	2.22907	4.56649	1
PRTN3	-1.95828	2.59336	4.40659	1
A630023A22RIK	-3.24117	0.99988	5.64121	1
LRRC36	-3.94285	2.62579	4.44583	1
BGLAP3	-2.99041	1.2568	4.39888	1
CUBN	-0.642865	0.548319	4.08412	1
ANTXRL	-2.57183	1.86203	4.05055	1
CYP1B1	6.84577	0.271351	-2.02196	2
PCP4	10.3316	-0.346476	-9.89376	2
DEFB1	9.31155	-0.423974	-8.90956	2
FOLR2	8.74043	-0.409976	-8.33766	2
CPEB1	8.44326	-0.341951	-8.01369	2
PCSK6	4.27672	-0.861577	-4.24609	2
IQGAP3	8.08529	-0.840816	-3.66294	2
TMEM229A	7.67894	-1.55973	-1.57998	2
UBE2C	7.33212	-0.839569	-1.93073	2
DPEP2	7.81331	-0.427554	-7.23462	2
RACGAP1	4.10449	-0.955817	-2.04015	2
PTPN5	7.52977	-0.483782	-6.98623	2
KIF11	5.33102	-1.19149	-1.8685	2
SPC24	6.08702	-0.955736	-2.4273	2
ARHGAP11A	4.48975	-0.984653	-2.32177	2
ADAM8	7.03229	-0.677687	-1.88319	2
ASIC2	7.03918	-0.636085	-5.05231	2
SPRR2A3	6.9285	-0.429947	-6.58054	2
AURKB	6.35328	-0.917946	-1.7854	2
SOX21	6.87506	-0.532319	-5.32091	2
RBP1	7.5439	-0.54774	-1.48013	2
MELK	5.99747	-1.09848	-2.96869	2
HELLS	4.02809	-1.02211	-1.86617	2
NEK2	6.64174	-0.83415	-1.95476	2
3830417A13RIK	5.57436	-0.423351	-6.373	2
ECT2	4.65383	-0.813978	-2.23222	2
IRF4	5.80452	-0.677173	-1.63357	2
NMNAT2	6.52041	-1.29872	-3.56466	2
BUB1	6.15906	-0.937897	-2.60803	2
ESRRB	6.60338	-0.608075	-5.95738	2
CHST8	6.61819	0.785795	0.658788	2
HMMR	5.69875	-1.2039	-1.7052	2
KIF4	5.69184	-0.818747	-2.48108	2
SHCBP1	5.10562	-1.14961	-2.72477	2
CDCA3	4.82081	-0.809018	-2.45208	2
GM9513	6.48439	-0.326623	-5.83953	2
NALCN	6.42008	-0.394847	-5.88032	2
TTK	6.16589	-1.28266	-2.56006	2
EMID1	4.29256	-0.642368	-1.81426	2
UHRF1	4.53662	-0.889028	-2.73311	2
SPRR2F	6.29588	-0.362369	-5.74742	2
CENPF	4.87013	-0.950383	-2.06801	2
SPAG5	5.07675	-1.01391	-1.2537	2
CASC5	4.98642	-1.13336	-1.70987	2
POLE	4.54222	-0.780254	-1.1699	2
SPRR2G	5.96041	-0.650532	-5.65966	2
SPC25	4.59462	-1.0502	-1.57671	2
CDK1	4.85561	-1.18801	-1.73057	2
TICRR	5.60534	-0.831702	-1.56725	2
E2F8	5.23734	-0.993221	-2.57812	2
CXCL5	5.81975	-0.0445276	-1.09354	2
NEIL3	5.68017	-0.955456	-1.41871	2
EXO1	4.79078	-1.12641	-2.19756	2
DTL	4.34356	-0.869768	-1.65503	2
MCM10	4.8775	-1.31402	-1.56257	2
ZBTB7C	4.02353	-0.519478	-1.51337	2
ARHGDIG	4.53584	0.379926	0.0594359	2
ATP6V1C2	4.32789	-0.719509	-3.07282	2
NDC80	4.07902	-1.28438	-2.16521	2
BIRC5	4.12051	-0.934269	-2.27012	2
TPX2	4.40791	-0.876883	-2.04035	2
GREB1	4.18854	-2.42994	-3.86808	2
NKAIN1	4.45373	-1.44287	-3.39742	2
BMP8B	5.57347	-1.16371	-4.9727	2
KIF18B	4.63517	-1.48177	-2.08425	2
STRA6	4.50133	-0.802466	-4.244	2
LGI2	4.77357	-1.39441	-3.47136	2
CENPM	4.27531	-0.905032	-2.35949	2
MYRF	5.44968	-0.430043	-4.61783	2
FAM3B	5.3201	-0.609856	-4.58293	2
BCL2L15	4.68969	-1.01336	-2.03996	2
FAM90A1A	5.41076	-0.617599	-4.54889	2
5430419D17RIK	5.19041	-0.966459	-4.71147	2
DISP2	5.129	-0.836463	-4.50748	2
TNFSF11	5.51413	-0.512512	-5.40979	2
KCNN3	4.86154	-0.571995	-1.57327	2
GAD1	5.12989	-0.561697	-4.646	2
ADCY1	4.88223	-0.971779	-3.66294	2
LOR	5.17048	-0.851743	-4.3963	2
RSPO1	5.44953	-0.183283	-3.77204	2
ANGPTL7	5.38181	-0.675073	-3.60768	2
SOX14	4.4353	-0.356232	-1.13135	2
IL5RA	4.45602	-0.457133	-4.98502	2
ESCO2	4.12939	-0.975379	-2.60586	2
GJB6	4.9788	-0.424404	-3.33539	2
ATP7B	4.9748	-0.720514	-3.36431	2
CALML3	4.82876	-1.87658	-1.6893	2
AXIN2	4.28051	-0.333021	-3.61361	2
CEL	5.02453	1.71658	3.3871	2
TNNC1	4.21768	-0.945893	-1.44188	2
CLSPN	4.65479	-0.706598	-1.88575	2
MIS18BP1	4.30586	-1.12264	-1.95012	2
CDC25C	4.14918	-0.918974	-2.09075	2
SAPCD2	4.16147	-0.699166	-2.57792	2
MAPK4	4.16933	-0.8061	-2.63	2
CDKN3	4.57122	-0.619704	-1.58112	2
PRRX2	4.30217	-0.412007	-1.76922	2
KIF15	4.00978	-0.911191	-2.27563	2
ANKLE1	4.22062	-0.776221	-1.83556	2
SPINK8	4.4409	-1.44016	-4.01655	2
LOC105245869	4.08964	-0.541089	-4.12247	2
NRK	4.46377	-0.447288	-2.46552	2
FCNA	4.09558	-1.99089	-4.73854	2
CLCNKA	4.24155	-1.03496	-3.76313	2
DEPDC1A	4.07119	-0.814985	-2.13669	2
KLK7	4.15847	-0.168539	-3.87402	2
SPINK2	4.1537	-1.21061	-3.22354	2
FGF14	4.01196	-0.926346	-1.1826	2
PROL1	4.07877	0.158983	-1.58677	2
SHC2	3.83184	-1.74665	-4.31365	2
HSD11B2	4.09476	-1.94141	-4.32359	2
CALM4	3.9502	-1.13173	-4.29127	2
SFTPD	3.67202	-1.15051	-4.27064	2
PKHD1	2.95061	-1.53762	-4.20236	2
TPH1	1.13389	-0.330651	-9.65115	3
TMEM86A	1.15797	-0.351302	-9.94551	3
BMP3	1.81482	-0.372712	-9.46952	3
CDO1	0.141517	-0.400895	-9.63165	3
CDK18	0.59132	-0.528378	-8.64418	3
AGTR1A	1.48145	-0.418657	-8.71025	3
WNT4	0.0879727	-0.391977	-8.67277	3
SLC35F3	0.875469	-0.411986	-8.4135	3
PLS1	0.389589	-0.464616	-7.57975	3
GPX3	0.733014	-0.295378	-8.51326	3
CLDN6	1.16092	-0.433201	-7.58652	3
PIEZO2	-0.285122	-0.482469	-7.2382	3
D630045J12RIK	3.10466	-0.527466	-6.88033	3
WFDC2	-0.00657826	-0.354831	-7.49843	3
BMPR1B	1.56163	-0.575001	-6.89429	3
DGKI	1.03616	-0.573358	-6.7255	3
FOXRED2	0.90201	-0.800129	-6.65196	3
CCNF	1.28246	-0.982456	-6.46033	3
CXCL15	1.95065	-0.378341	-7.15036	3
SLC5A5	1.00393	-0.428709	-7.08706	3
PLAC8	2.5262	-0.424596	-6.955	3
SPSB4	0.429707	-0.324351	-6.26211	3
UPK2	-0.876654	-0.41618	-6.27292	3
SPRR1A	-0.457997	-0.616042	-6.06038	3
FAAH	-0.246278	-1.93276	-6.14564	3
WFDC12	0.971472	-0.405034	-6.08513	3
RUNDC3A	-0.0207626	-1.22931	-5.78366	3
HOPX	0.0244941	-1.14857	-5.79931	3
LRRC10B	1.52033	-0.640738	-5.82945	3
DUSP10	-0.504299	-1.60149	-4.12389	3
TNXB	1.717	-0.664956	-4.93084	3
9130409J20RIK	2.80631	-0.579764	-5.76813	3
SLC44A4	1.53099	-0.456376	-5.96353	3
PIK3C2G	-1.36313	-0.560053	-5.43365	3
KCNF1	0.477485	-0.700809	-5.50801	3
MTMR7	-0.594723	-0.531094	-5.71521	3
NCMAP	-0.910683	-1.18433	-5.27363	3
R3HDML	-1.01209	-0.538123	-5.28257	3
GIPC2	-1.21135	-0.508645	-5.52134	3
ALDH1A7	2.26216	-1.26911	-5.16313	3
CRYM	-1.5419	-0.758876	-5.26656	3
S100A14	-0.330794	-0.204294	-5.0428	3
CCL20	2.84785	-0.421433	-4.12658	3
GM32014	1.80275	-0.81504	-4.83457	3
FOXA1	-0.718767	-0.4876	-5.00621	3
MYB	1.05944	-0.779627	-4.96097	3
TMPRSS6	1.57216	-0.379927	-4.82601	3
9530014B07RIK	2.12622	-0.566021	-4.73696	3
SLC16A5	0.775351	-0.434068	-4.4896	3
STC2	-0.0462417	-0.410576	-4.68097	3
NRXN3	-2.13861	-0.530594	-4.42679	3
DNAIC1	-1.62619	-0.939927	-4.44336	3
AOC1	2.47899	-0.473491	-4.36875	3
GCNT4	-2.43387	-0.698467	-4.13809	3
CYP3A57	-0.625651	-0.663563	-4.29851	3
FER1L4	-2.69317	-1.19322	-4.10994	3
