# Supplementary material for: Progesterone receptor antagonists reverse stem cell expansion and the paracrine effectors of progesterone action in the mouse mammary gland
Source: Breast Cancer Res. 2021 Aug 3;23:78. doi: 10.1186/s13058-021-01455-2 (PMC8330021; doi:10.1186/s13058-021-01455-2)
Supplement: Supplementary file 11 — Additional file 11. Supplementary Table 5: Alternative splicing, EP, MSC [file 13058_2021_1455_MOESM11_ESM.xlsx]

## Sheet: ALL_EVENTS_MSC
Retained Intron									Alternative 5' SS									Alternative 3'SS									Mutually exclusive exons									Skipped Exon
GeneID	geneSymbol	chr	strand	riExonStart_0base	riExonEnd	PValue	FDR		GeneID	geneSymbol	chr	strand	longExonStart_0base	longExonEnd	PValue	FDR		GeneID	geneSymbol	chr	strand	longExonStart_0base	longExonEnd	PValue	FDR		GeneID	geneSymbol	chr	strand	1stExonStart_0base	1stExonEnd	PValue	FDR		GeneID	geneSymbol	chr	strand	exonStart_0base	exonEnd	PValue	FDR
ENSMUSG00000015291	Gdi1	chrX	+	74307671	74308261	0	0		ENSMUSG00000058056	Palld	chr8	-	61549570	61550245	2.33e-08	2.97e-05		ENSMUSG00000036561	Ppp6r2	chr15	+	89256662	89256849	6.83897e-14	2.8074e-10		ENSMUSG00000021196	Pfkp	chr13	-	6593100	6593253	1.51691e-08	0.000208165		ENSMUSG00000025283	Sat1	chrX	-	155215120	155215230	2.22045e-16	1.35223e-11
ENSMUSG00000019802	Sec63	chr10	+	42796205	42798855	0	0		ENSMUSG00000025747	Tyms	chr5	-	30069833	30071707	1.66e-08	2.97e-05		ENSMUSG00000032815	Fanca	chr8	-	123269289	123269462	7.54752e-12	1.54913e-08		ENSMUSG00000028755	Cda	chr4	-	138343506	138343564	6.03293e-08	0.00041395		ENSMUSG00000028948	Nol9	chr4	+	152045947	152046035	2.82763e-12	8.60998e-08
ENSMUSG00000044258	Ctla2a	chr13	-	60935546	60936075	0	0		ENSMUSG00000041459	Tardbp	chr4	-	148618646	148618791	3.67e-07	0.000313042		ENSMUSG00000060036	Rpl3	chr15	-	80080895	80081211	5.03974e-11	6.89604e-08		ENSMUSG00000047045	Tmem164	chrX	+	142834184	142834393	4.4844e-07	0.00205132		ENSMUSG00000037058	Paip2	chr18	+	35600044	35600117	5.16975e-12	1.04944e-07
ENSMUSG00000028948	Nol9	chr4	+	152045694	152046644	5.59219e-13	4.31298e-10		ENSMUSG00000034022	Cpsf1	chr15	-	76597430	76597730	7e-07	0.000447179		ENSMUSG00000037266	Rsrp1	chr4	+	134926025	134926818	1.78778e-09	1.83471e-06		ENSMUSG00000058761	Rnf169	chr7	-	99942958	99943105	7.47478e-07	0.00256441		ENSMUSG00000029657	Hsph1	chr5	-	149632291	149632410	7.7679e-12	1.18264e-07
ENSMUSG00000039449	Prpf18	chr2	-	4637147	4638995	2.30285e-09	1.42086e-06		ENSMUSG00000030852	Tacc2	chr7	+	130734948	130735228	4.42e-06	0.00226152		ENSMUSG00000026708	Cenpl	chr1	+	161078228	161078480	1.55601e-08	1.06457e-05		ENSMUSG00000032355	Mlip	chr9	-	77190671	77190737	2.25104e-06	0.00617821		ENSMUSG00000018830	Myh11	chr16	-	14198049	14198088	1.03999e-11	1.26669e-07
ENSMUSG00000031812	Map1lc3b	chr8	+	121593489	121596092	4.17443e-09	2.14635e-06		ENSMUSG00000085385	Snhg17	chr2	-	158360463	158360599	7.8e-06	0.00249126		ENSMUSG00000031167	Rbm3	chrX	-	8143847	8144679	1.47986e-08	1.06457e-05		ENSMUSG00000035642	Aamdc	chr7	-	97558130	97558226	4.00457e-06	0.00915913		ENSMUSG00000021282	Eif5	chr12	+	111539800	111539882	1.27669e-11	1.29582e-07
ENSMUSG00000073468	Sft2d1	chr17	+	8321799	8323335	1.82803e-08	8.05637e-06		ENSMUSG00000073758	Sh3d21	chr4	-	126152023	126152258	7.31e-06	0.00249126		ENSMUSG00000023150	Ivns1abp	chr1	+	151355166	151356236	2.32019e-07	0.000136062		ENSMUSG00000098950	Gm28036	chr2	-	156079338	156079464	6.08775e-06	0.0104428		ENSMUSG00000021282	Eif5	chr12	+	111539800	111539911	2.49224e-11	2.16821e-07
ENSMUSG00000030094	Xpc	chr6	-	91496087	91498190	2.85529e-08	1.10107e-05		ENSMUSG00000074064	Mlycd	chr8	+	119401480	119402590	7.37e-06	0.00249126		ENSMUSG00000023150	Ivns1abp	chr1	+	151355166	151356236	4.16414e-07	0.000213672		ENSMUSG00000028832	Stmn1	chr4	+	134470020	134470175	5.46505e-06	0.0104428		ENSMUSG00000029267	Mtf2	chr5	+	108094124	108094248	2.03247e-10	1.54719e-06
ENSMUSG00000068882	Ssb	chr2	+	69867271	69867552	5.35982e-08	1.83723e-05		ENSMUSG00000085385	Snhg17	chr2	-	158360458	158360599	9.85e-06	0.00279702		ENSMUSG00000073684	Faap20	chr4	+	155250539	155250650	2.39243e-06	0.0010308		ENSMUSG00000026333	Gin1	chr1	+	97775446	97775592	1.12981e-05	0.0172271		ENSMUSG00000001036	Epn2	chr11	-	61565821	61565894	2.42256e-10	1.63924e-06
ENSMUSG00000037266	Rsrp1	chr4	+	134925292	134926818	1.30796e-07	3.66824e-05		ENSMUSG00000002825	Qtrt1	chr9	+	21417271	21417397	1.13e-05	0.00287704		ENSMUSG00000033411	Ctdspl2	chr2	+	121978891	121979041	2.82198e-06	0.0010308		ENSMUSG00000041324	Inhba	chr13	+	16014450	16014532	1.73404e-05	0.021659		ENSMUSG00000028745	Capzb	chr4	+	139288860	139288973	4.88032e-10	2.97206e-06
ENSMUSG00000042726	Trafd1	chr5	-	121373137	121374067	1.19568e-07	3.66824e-05		ENSMUSG00000032637	Atxn2l	chr7	-	126492757	126493001	1.48e-05	0.00320769		ENSMUSG00000027333	Smox	chr2	+	131522058	131522219	3.2644e-06	0.0010308		ENSMUSG00000022641	Bbx	chr16	-	50247781	50247856	1.73613e-05	0.021659		ENSMUSG00000032497	Lrrfip2	chr9	+	111213812	111213914	1.07971e-09	5.97754e-06
ENSMUSG00000053332	Gas5	chr1	+	161036819	161037315	2.39091e-07	6.14663e-05		ENSMUSG00000019802	Sec63	chr10	+	42796205	42797733	1.63e-05	0.00320769		ENSMUSG00000032633	Flcn	chr11	-	59795140	59795575	3.17977e-06	0.0010308		ENSMUSG00000022641	Bbx	chr16	-	50240853	50240934	2.49041e-05	0.0255247		ENSMUSG00000042306	S100a14	chr3	+	90527713	90527860	1.90034e-09	9.21408e-06
ENSMUSG00000004789	Dlst	chr12	+	85118358	85118601	3.88397e-07	9.21695e-05		ENSMUSG00000057894	Zfp329	chr7	-	12809696	12811666	1.53e-05	0.00320769		ENSMUSG00000066456	Hmgn3	chr9	-	83109947	83111106	3.12117e-06	0.0010308		ENSMUSG00000028282	Casp8ap2	chr4	+	32639363	32641558	2.26943e-05	0.0255247		ENSMUSG00000026034	Clk1	chr1	-	58417012	58417179	1.96691e-09	9.21408e-06
ENSMUSG00000040928	S100pbp	chr4	-	129181741	129182532	5.37987e-07	0.000113062		ENSMUSG00000002107	Celf2	chr2	-	6560658	6560790	2.28e-05	0.00415376		ENSMUSG00000037134	Prmt9	chr8	+	77562413	77562516	3.77434e-06	0.00110669		ENSMUSG00000030407	Qpctl	chr7	-	19144659	19144759	2.604e-05	0.0255247		ENSMUSG00000039988	Ankrd13c	chr3	+	157972999	157975294	2.32851e-09	9.45359e-06
ENSMUSG00000031570	Plpp5	chr8	+	25721661	25722600	5.49733e-07	0.000113062		ENSMUSG00000085385	Snhg17	chr2	-	158360458	158360599	2.52e-05	0.00428739		ENSMUSG00000007610	Gtpbp3	chr8	+	71490654	71490967	4.24149e-06	0.00116075		ENSMUSG00000059119	Nap1l4	chr7	-	143527165	143527311	3.08503e-05	0.0280592		ENSMUSG00000018189	Uchl5	chr1	+	143802927	143803077	2.29266e-09	9.45359e-06
ENSMUSG00000004931	Apba3	chr10	+	81271364	81271832	6.3171e-07	0.000121802		ENSMUSG00000021483	Cdk20	chr13	+	64436765	64436846	2.88e-05	0.00460678		ENSMUSG00000069769	Msi2	chr11	-	88348783	88348992	4.92114e-06	0.00124638		ENSMUSG00000038671	Arfrp1	chr2	-	181364013	181364096	3.2715e-05	0.0280592		ENSMUSG00000054226	Tprkb	chr6	+	85919916	85920024	2.69838e-09	1.02705e-05
ENSMUSG00000042745	Id1	chr2	+	152736250	152737410	6.86022e-07	0.000124493		ENSMUSG00000020697	Lig3	chr11	+	82781192	82781276	3.17e-05	0.00476407		ENSMUSG00000035597	Prpf39	chr12	+	65055614	65055764	5.16161e-06	0.00124638		ENSMUSG00000020300	Cpeb4	chr11	+	31908824	31908875	3.75342e-05	0.0302989		ENSMUSG00000026150	Mff	chr1	+	82728066	82728238	5.29773e-09	1.8978e-05
ENSMUSG00000036023	Parp2	chr14	+	50814869	50815427	1.2186e-06	0.000197862		ENSMUSG00000022614	Lmf2	chr15	-	89354455	89354817	3.58e-05	0.00481873		ENSMUSG00000027620	Rbm39	chr2	-	156154238	156154289	8.21631e-06	0.00187378		ENSMUSG00000059119	Nap1l4	chr7	-	143529417	143529557	6.15836e-05	0.035213		ENSMUSG00000096056	Gm21986	chrX	+	101307074	101307134	5.8805e-09	1.98954e-05
ENSMUSG00000039768	Dnajc11	chr4	+	151977998	151979586	1.21722e-06	0.000197862		ENSMUSG00000068134	Zfp120	chr2	-	150119480	150119628	3.5e-05	0.00481873		ENSMUSG00000022570	Tsta3	chr15	-	75926966	75927198	1.06153e-05	0.00229347		ENSMUSG00000059119	Nap1l4	chr7	-	143529417	143529557	6.09738e-05	0.035213		ENSMUSG00000048755	Mcat	chr15	-	83549117	83549335	8.25311e-09	2.6453e-05
ENSMUSG00000039187	Fanci	chr7	+	79448819	79449180	1.72325e-06	0.000265811		ENSMUSG00000001034	Mapk7	chr11	-	61493505	61493954	3.81e-05	0.00487172		ENSMUSG00000085525	Gm13166	chr4	+	146278352	146278434	1.19458e-05	0.00245188		ENSMUSG00000053332	Gas5	chr1	+	161035982	161036244	5.87998e-05	0.035213		ENSMUSG00000018809	Smyd4	chr11	+	75382249	75382394	1.29014e-08	3.9284e-05
ENSMUSG00000001520	Nrip2	chr6	+	128404934	128406572	1.81476e-06	0.000266597		ENSMUSG00000036529	Sbf1	chr15	-	89301842	89302377	4.75e-05	0.00577704		ENSMUSG00000029422	Rsrc2	chr5	-	123740671	123740884	1.65778e-05	0.00323948		ENSMUSG00000053332	Gas5	chr1	+	161036207	161036244	5.50756e-05	0.035213		ENSMUSG00000044229	Nxpe4	chr9	+	48389392	48389495	1.59123e-08	4.61449e-05
ENSMUSG00000020898	Ctc1	chr11	+	69021029	69022614	2.11106e-06	0.000280714		ENSMUSG00000023206	Il15ra	chr2	+	11718263	11718458	5.4e-05	0.00627151		ENSMUSG00000038733	Wdr26	chr1	-	181203023	181203224	1.81505e-05	0.00323948		ENSMUSG00000053332	Gas5	chr1	+	161036207	161036244	5.58631e-05	0.035213		ENSMUSG00000021196	Pfkp	chr13	-	6597858	6598011	1.86278e-08	5.15642e-05
ENSMUSG00000032596	Uba7	chr9	+	107979393	107979691	2.04934e-06	0.000280714		ENSMUSG00000087403	Kantr	chrX	-	152327365	152327495	5.9e-05	0.00655684		ENSMUSG00000022299	Slc25a32	chr15	-	39098128	39098242	1.75182e-05	0.00323948		ENSMUSG00000066113	Adamtsl1	chr4	+	86243716	86243767	6.07234e-05	0.035213		ENSMUSG00000024349	Tmem173	chr18	-	35739039	35739220	2.52266e-08	6.14509e-05
ENSMUSG00000025722	Wdr73	chr7	-	80890723	80893341	2.18384e-06	0.000280714		ENSMUSG00000028107	Tars2	chr3	-	95748486	95750417	7.39e-05	0.00786711		ENSMUSG00000024883	Rin1	chr19	+	5051740	5051832	2.00574e-05	0.00336218		ENSMUSG00000023150	Ivns1abp	chr1	+	151355166	151356236	5.54218e-05	0.035213		ENSMUSG00000049659	Aftph	chr11	-	20696750	20698373	2.39022e-08	6.14509e-05
ENSMUSG00000035086	Becn1	chr11	-	101295533	101296316	2.57273e-06	0.000317475		ENSMUSG00000023723	Mrps23	chr11	+	88204423	88204713	9.77e-05	0.00998897		ENSMUSG00000020594	Pum2	chr12	+	8718987	8719113	2.04761e-05	0.00336218		ENSMUSG00000004952	Rasa4	chr5	+	136098687	136098779	6.47263e-05	0.0355296		ENSMUSG00000042625	Safb2	chr17	-	56578692	56578844	2.49015e-08	6.14509e-05
ENSMUSG00000005150	Wdr83	chr8	-	85079580	85080225	3.24579e-06	0.000370862		ENSMUSG00000024431	Nr3c1	chr18	-	39428613	39428780	0.000108141	0.0106311		ENSMUSG00000085385	Snhg17	chr2	-	158359181	158359432	2.18348e-05	0.00344737		ENSMUSG00000053332	Gas5	chr1	+	161035982	161036014	7.63716e-05	0.0403095		ENSMUSG00000042625	Safb2	chr17	-	56578636	56578844	2.86649e-08	6.71408e-05
ENSMUSG00000054099	Slc25a40	chr5	+	8440720	8442571	3.20825e-06	0.000370862		ENSMUSG00000039233	Tbce	chr13	-	14003532	14003696	0.00013729	0.0125326		ENSMUSG00000026879	Gsn	chr2	+	35282650	35282721	2.47504e-05	0.00373116		ENSMUSG00000038671	Arfrp1	chr2	-	181364310	181364398	8.14759e-05	0.0414109		ENSMUSG00000039218	Srrm2	chr17	+	23811816	23812077	3.91752e-08	8.83603e-05
ENSMUSG00000056941	Commd7	chr2	-	153618833	153621819	3.3677e-06	0.000371048		ENSMUSG00000024188	Luc7l	chr17	+	26252965	26254388	0.000134163	0.0125326		ENSMUSG00000052428	Tmco1	chr1	+	167325875	167326020	2.545e-05	0.00373116		ENSMUSG00000052917	Senp7	chr16	+	56184760	56184829	9.18142e-05	0.0449988		ENSMUSG00000063652	Slc22a21	chr11	-	53955984	53956094	4.3998e-08	9.5694e-05
ENSMUSG00000033540	Idua	chr5	+	108680110	108680497	6.8949e-06	0.000733475		ENSMUSG00000079033	Mef2b	chr8	+	70166292	70166426	0.000155183	0.0136775		ENSMUSG00000027855	Sycp1	chr3	-	102935543	102935665	2.97513e-05	0.00407097		ENSMUSG00000001052	Sec24b	chr3	-	130020537	130020642	0.000104409	0.0494068		ENSMUSG00000020472	Zkscan17	chr11	-	59503676	59503810	5.70603e-08	0.000119825
ENSMUSG00000056383	AI987944	chr7	-	41372922	41375374	7.16591e-06	0.000736895		ENSMUSG00000022098	Bmp1	chr14	-	70488469	70490200	0.000168767	0.0143789		ENSMUSG00000014668	Chfr	chr5	+	110140353	110140453	2.88607e-05	0.00407097		ENSMUSG00000038671	Arfrp1	chr2	-	181364013	181364096	0.000128538	0.058569		ENSMUSG00000063652	Slc22a21	chr11	-	53954687	53954902	6.54572e-08	0.000132876
ENSMUSG00000042831	Alkbh6	chr7	+	30309480	30310054	1.02282e-05	0.000956181		ENSMUSG00000062963	Ufc1	chr1	-	171289854	171289947	0.000187204	0.0144998		ENSMUSG00000029103	Lrpap1	chr5	-	35097530	35098273	3.21969e-05	0.0042635		ENSMUSG00000023206	Il15ra	chr2	+	11724095	11724128	0.000132306	0.058569		ENSMUSG00000024349	Tmem173	chr18	-	35738680	35738789	7.08822e-08	0.000139247
ENSMUSG00000017210	Med24	chr11	-	98716413	98718142	1.0119e-05	0.000956181		ENSMUSG00000058298	Mcm9	chr10	-	53547402	53547606	0.000185596	0.0144998		ENSMUSG00000002578	Ikzf4	chr10	-	128642628	128642793	4.24569e-05	0.00544643		ENSMUSG00000027940	Tpm3	chr3	+	90088400	90088476	0.000137338	0.0588966		ENSMUSG00000042625	Safb2	chr17	-	56578640	56578844	7.55694e-08	0.000143816
ENSMUSG00000085385	Snhg17	chr2	-	158359181	158360599	9.80277e-06	0.000956181		ENSMUSG00000001248	Gramd1a	chr7	-	31135525	31135739	0.00017862	0.0144998		ENSMUSG00000074794	Arrdc3	chr13	+	80891449	80891642	5.10303e-05	0.00634786		ENSMUSG00000061904	Slc25a3	chr10	-	91121921	91122043	0.000151616	0.0630494		ENSMUSG00000026000	Lancl1	chr1	-	67009910	67010046	9.08254e-08	0.000167611
ENSMUSG00000048495	Tyw5	chr1	-	57393349	57394091	1.1167e-05	0.00100221		ENSMUSG00000061028	Clasrp	chr7	-	19591089	19591238	0.000222149	0.0167004		ENSMUSG00000038695	Josd2	chr7	+	44470858	44471307	5.53108e-05	0.00667797		ENSMUSG00000047454	Gphn	chr12	+	78504616	78504751	0.000168659	0.0661289		ENSMUSG00000026235	Epha4	chr1	-	77380863	77381013	1.25238e-07	0.000224319
ENSMUSG00000053332	Gas5	chr1	+	161036819	161037164	1.13703e-05	0.00100221		ENSMUSG00000022570	Tsta3	chr15	-	75926742	75926872	0.000250952	0.0178176		ENSMUSG00000068617	Efcab1	chr16	+	14920294	14920446	7.04386e-05	0.00814753		ENSMUSG00000035064	Eef2k	chr7	+	120889688	120889751	0.00016644	0.0661289		ENSMUSG00000024792	Zfpl1	chr19	-	6082180	6082327	1.90234e-07	0.000331001
ENSMUSG00000029071	Dvl1	chr4	+	155854565	155854800	1.27429e-05	0.00106579		ENSMUSG00000067916	Zfp991	chr4	+	147165340	147165409	0.000248654	0.0178176		ENSMUSG00000022199	Slc22a17	chr14	-	54908822	54908988	7.14522e-05	0.00814753		ENSMUSG00000040174	Alkbh3	chr2	-	94004732	94004780	0.000182393	0.0690438		ENSMUSG00000032294	Pkm	chr9	+	59675028	59675195	2.19712e-07	0.000371674
ENSMUSG00000053332	Gas5	chr1	+	161035982	161036244	1.27826e-05	0.00106579		ENSMUSG00000032786	Alas1	chr9	-	106241115	106241785	0.000314564	0.0217304		ENSMUSG00000026456	Cyb5r1	chr1	+	134407816	134408487	9.63907e-05	0.0106942		ENSMUSG00000026921	Egfl7	chr2	+	26589329	26589446	0.000186156	0.0690438		ENSMUSG00000022884	Eif4a2	chr16	+	23112350	23112457	2.50567e-07	0.00040156
ENSMUSG00000035798	Zdhhc17	chr10	-	110949620	110950683	1.35774e-05	0.00107401		ENSMUSG00000030852	Tacc2	chr7	+	130734948	130735243	0.000401645	0.0270159		ENSMUSG00000020131	Pcsk4	chr10	-	80321286	80321951	0.000121504	0.0131256		ENSMUSG00000039988	Ankrd13c	chr3	+	157975227	157975294	0.000201776	0.0723944		ENSMUSG00000046753	Ccdc66	chr14	-	27500240	27500682	2.44459e-07	0.00040156
ENSMUSG00000031508	Ankrd10	chr8	-	11611582	11615910	1.35031e-05	0.00107401		ENSMUSG00000035443	Thyn1	chr9	+	27003596	27003778	0.000492462	0.0322752		ENSMUSG00000003099	Ppp5c	chr7	-	17008613	17009058	0.000144012	0.0150808		ENSMUSG00000031565	Fgfr1	chr8	+	25563373	25563524	0.000205741	0.0723944		ENSMUSG00000020472	Zkscan17	chr11	-	59503383	59503763	2.94636e-07	0.000460078
ENSMUSG00000024906	Mus81	chr19	-	5483454	5483665	1.60937e-05	0.00122093		ENSMUSG00000059540	Tcea2	chr2	+	181680309	181680735	0.000581917	0.0371845		ENSMUSG00000038683	Pak1ip1	chr13	+	41008885	41009364	0.00014695	0.0150808		ENSMUSG00000022961	Son	chr16	+	91651629	91651796	0.000223706	0.0767479		ENSMUSG00000025350	Rdh5	chr10	-	128918252	128918412	4.68659e-07	0.0006426
ENSMUSG00000022559	Fbxl6	chr15	-	76537916	76538735	1.62263e-05	0.00122093		ENSMUSG00000056962	Jmjd6	chr11	-	116840409	116840545	0.000614404	0.0383028		ENSMUSG00000038346	Zfp384	chr6	+	125024745	125025082	0.000180441	0.0180661		ENSMUSG00000028100	Nudt17	chr3	-	96707783	96707809	0.000265624	0.0871632		ENSMUSG00000001627	Ifrd1	chr12	-	40212309	40212418	4.74836e-07	0.0006426
ENSMUSG00000021282	Eif5	chr12	+	111539407	111540302	1.85619e-05	0.00133299		ENSMUSG00000027610	Gss	chr2	-	155578288	155578787	0.00074346	0.0422285		ENSMUSG00000053091	Lins1	chr7	+	66710158	66710746	0.000197455	0.018802		ENSMUSG00000038671	Arfrp1	chr2	-	181364310	181364398	0.000266768	0.0871632		ENSMUSG00000020472	Zkscan17	chr11	-	59503383	59503810	4.51201e-07	0.0006426
ENSMUSG00000004952	Rasa4	chr5	+	136101243	136101689	1.85798e-05	0.00133299		ENSMUSG00000038671	Arfrp1	chr2	-	181364013	181364398	0.000733733	0.0422285		ENSMUSG00000038902	Pogz	chr3	+	94864457	94864667	0.000203039	0.018802		ENSMUSG00000068735	Trp53i11	chr2	+	93189088	93189223	0.000273218	0.0871947		ENSMUSG00000033439	Trmt13	chr3	-	116592463	116592510	4.41923e-07	0.0006426
ENSMUSG00000021748	Pdhb	chr14	-	8171422	8172817	2.82414e-05	0.00198011		ENSMUSG00000063882	Uqcrh	chr4	-	116070667	116070757	0.000721221	0.0422285		ENSMUSG00000034786	Gpsm3	chr17	+	34590741	34590941	0.000209797	0.018802		ENSMUSG00000064127	Med14	chrX	-	12719590	12719750	0.000293019	0.0913888		ENSMUSG00000111497	Gm38431	chr9	-	21079208	21079514	4.45834e-07	0.0006426
ENSMUSG00000038346	Zfp384	chr6	+	125024032	125025082	2.91399e-05	0.0019977		ENSMUSG00000001248	Gramd1a	chr7	-	31135596	31135739	0.000729171	0.0422285		ENSMUSG00000033124	Atg9a	chr1	-	75186189	75187186	0.000200593	0.018802		ENSMUSG00000029095	Ablim2	chr5	+	35848803	35848905	0.000321997	0.0981948		ENSMUSG00000022529	Zfp263	chr16	+	3745776	3745957	4.58451e-07	0.0006426
ENSMUSG00000047767	Atg16l2	chr7	-	101291486	101291999	3.10555e-05	0.00208275		ENSMUSG00000078812	Eif5a	chr11	-	69921023	69921064	0.00077003	0.0427869		ENSMUSG00000023977	Ubr2	chr17	-	46980319	46981442	0.000210693	0.018802		ENSMUSG00000004633	Chn2	chr6	+	54286093	54286178	0.00033668	0.0983034		ENSMUSG00000026999	Nup35	chr2	+	80655948	80657353	5.0866e-07	0.00066915
ENSMUSG00000004788	Eif2b2	chr12	+	85219821	85220245	3.29793e-05	0.0021647		ENSMUSG00000070044	Fam149a	chr8	-	45342381	45342514	0.000896176	0.0487367		ENSMUSG00000023942	Slc29a1	chr17	-	45592178	45592343	0.000233787	0.0198289		ENSMUSG00000053175	Bcl3	chr7	-	19812404	19812513	0.000333556	0.0983034		ENSMUSG00000032502	Stac	chr9	-	111634805	111635085	5.1643e-07	0.00066915
ENSMUSG00000039308	Ndst2	chr14	-	20724460	20724820	3.72531e-05	0.00239429		ENSMUSG00000037805	Rpl10a	chr17	+	28328966	28329280	0.000956609	0.0504975		ENSMUSG00000006498	Ptbp1	chr10	+	79859071	79859271	0.000236691	0.0198289		ENSMUSG00000020196	Cabin1	chr10	-	75715598	75715750	0.000346911	0.0991803		ENSMUSG00000034485	Uaca	chr9	+	60874032	60874185	5.6125e-07	0.000712074
ENSMUSG00000020640	Itsn2	chr12	+	4711952	4712640	4.17537e-05	0.00262878		ENSMUSG00000059183	Mtfmt	chr9	+	65441612	65441799	0.000968065	0.0504975		ENSMUSG00000056228	Cars2	chr8	-	11529579	11529885	0.000235222	0.0198289											ENSMUSG00000031169	Porcn	chrX	-	8198205	8199152	6.2615e-07	0.000778202
ENSMUSG00000026553	Copa	chr1	+	172091163	172092354	4.63228e-05	0.00285649		ENSMUSG00000062822	4833420G17Rik	chr13	+	119473832	119474194	0.00107048	0.0526184		ENSMUSG00000021548	Ccnh	chr13	+	85197350	85197561	0.000281219	0.0230881											ENSMUSG00000028693	Nasp	chr4	-	116614329	116614410	7.56759e-07	0.000921718
ENSMUSG00000019518	Ap4m1	chr5	+	138172348	138172893	4.72224e-05	0.00285649		ENSMUSG00000004105	Angptl2	chr2	+	33228174	33229032	0.00106016	0.0526184		ENSMUSG00000024410	3110002H16Rik	chr18	+	12184891	12185020	0.000289277	0.023284											ENSMUSG00000015937	H2afy	chr13	-	56088251	56088342	7.86543e-07	0.000939209
ENSMUSG00000001909	Trmt1	chr8	+	84690516	84690947	4.81898e-05	0.00285895		ENSMUSG00000055692	Tmem191c	chr16	+	17276633	17277039	0.00106806	0.0526184		ENSMUSG00000032913	Lrig2	chr3	-	104462658	104462808	0.000302673	0.0238937											ENSMUSG00000034022	Cpsf1	chr15	-	76597430	76597572	8.22435e-07	0.000962614
ENSMUSG00000022621	Rabl2	chr15	-	89583909	89584390	6.34372e-05	0.00369252		ENSMUSG00000041459	Tardbp	chr4	-	148618664	148618791	0.00118159	0.056984		ENSMUSG00000028464	Tpm2	chr4	-	43518401	43519078	0.000311504	0.0241269											ENSMUSG00000026921	Egfl7	chr2	+	26590379	26590495	8.37757e-07	0.000962614
ENSMUSG00000005142	Man2b1	chr8	+	85085354	85086943	7.10921e-05	0.00406147		ENSMUSG00000004994	Ccdc130	chr8	-	84262966	84263048	0.00121788	0.0576463		ENSMUSG00000040913	Fbxw4	chr19	-	45579120	45579262	0.000322535	0.0245186											ENSMUSG00000020777	Acox1	chr11	-	116178119	116178310	8.9074e-07	0.00100454
ENSMUSG00000002897	Il17ra	chr6	+	120477395	120478482	7.41213e-05	0.00415753		ENSMUSG00000031109	Enox2	chrX	-	49023093	49023201	0.001322	0.0614367		ENSMUSG00000041459	Tardbp	chr4	-	148617565	148617737	0.000329429	0.0245874											ENSMUSG00000041775	Mapk1ip1	chr7	-	138840576	138840934	9.47122e-07	0.00104871
ENSMUSG00000001248	Gramd1a	chr7	-	31134413	31135739	8.0581e-05	0.00443915		ENSMUSG00000006299	Aamp	chr1	-	74281328	74281642	0.0014652	0.0668216		ENSMUSG00000046432	Bex3	chrX	+	136271262	136271978	0.000358268	0.0260066											ENSMUSG00000048581	E130311K13Rik	chr3	-	63925333	63925481	1.13857e-06	0.00121646
ENSMUSG00000025159	Mms19	chr19	-	41945732	41947103	9.20502e-05	0.00481313		ENSMUSG00000026439	Rbbp5	chr1	+	132484745	132484918	0.00149015	0.0668216		ENSMUSG00000063652	Slc22a21	chr11	-	53960282	53960621	0.000384083	0.0260066											ENSMUSG00000048000	Gigyf2	chr1	+	87442010	87442165	1.13463e-06	0.00121646
ENSMUSG00000017756	Slc12a7	chr13	+	73788564	73790780	9.1147e-05	0.00481313		ENSMUSG00000054770	Kctd18	chr1	-	57965328	57965540	0.00158301	0.0674413		ENSMUSG00000030591	Psmd8	chr7	-	29174187	29175522	0.000386456	0.0260066											ENSMUSG00000026482	Rgl1	chr1	-	152623817	152623928	1.16816e-06	0.00122654
ENSMUSG00000026198	Abcb6	chr1	-	75174325	75174554	8.94162e-05	0.00481313		ENSMUSG00000004677	Myo9b	chr8	+	71350134	71350195	0.00160488	0.0674413		ENSMUSG00000001844	Zdhhc4	chr5	-	143324131	143324398	0.000373051	0.0260066											ENSMUSG00000030688	Stard10	chr7	+	101345634	101345687	1.26041e-06	0.00125832
ENSMUSG00000034022	Cpsf1	chr15	-	76596219	76596571	9.76429e-05	0.00502047		ENSMUSG00000027284	Cdan1	chr2	-	120722609	120722758	0.00160951	0.0674413		ENSMUSG00000030727	Rabep2	chr7	+	126444522	126444936	0.000379997	0.0260066											ENSMUSG00000034480	Diaph2	chrX	+	129801394	129801427	1.22676e-06	0.00125832
ENSMUSG00000043065	Spice1	chr16	+	44369879	44370378	0.000101331	0.00512467		ENSMUSG00000020831	0610010K14Rik	chr11	-	70235996	70236211	0.00158337	0.0674413		ENSMUSG00000064262	Gimap8	chr6	+	48656041	48656668	0.000366927	0.0260066											ENSMUSG00000030922	Lyrm1	chr7	+	119900110	119900308	1.25235e-06	0.00125832
ENSMUSG00000030890	Ilk	chr7	+	105740512	105741043	0.000105372	0.00524309		ENSMUSG00000030180	Kdm5a	chr6	+	120398937	120399082	0.0016685	0.0687854		ENSMUSG00000038502	Ptov1	chr7	-	44863534	44864487	0.000430994	0.028536											ENSMUSG00000023021	Cers5	chr15	-	99737546	99737653	1.3083e-06	0.00126467
ENSMUSG00000007038	Neu1	chr17	+	34932565	34934185	0.000109477	0.00527712		ENSMUSG00000029166	Mapre3	chr5	+	30862497	30863405	0.00173924	0.0698529		ENSMUSG00000034327	Kctd9	chr14	+	67729223	67729409	0.000456753	0.0297615											ENSMUSG00000037608	Bclaf1	chr10	+	20327163	20327391	1.29419e-06	0.00126467
ENSMUSG00000027425	Kat14	chr2	+	144406622	144407676	0.000109031	0.00527712		ENSMUSG00000024037	Wdr4	chr17	-	31509768	31509912	0.00177638	0.0698529		ENSMUSG00000026153	Fam135a	chr1	-	24028199	24030528	0.000479844	0.0307775											ENSMUSG00000033107	Rnf125	chr18	+	20977728	20977823	1.45259e-06	0.00138221
ENSMUSG00000027615	Hps3	chr3	-	20030313	20030805	0.000117513	0.00557734		ENSMUSG00000040687	Madd	chr2	-	91158404	91158488	0.00176387	0.0698529		ENSMUSG00000038690	Atp5j2	chr5	-	145188192	145188322	0.000494077	0.0312029											ENSMUSG00000051427	Ccdc157	chr11	-	4158159	4158289	1.51982e-06	0.00140235
ENSMUSG00000094870	Zfp131	chr13	-	119775766	119776449	0.000120478	0.00563144		ENSMUSG00000089872	Rps6kc1	chr1	-	190904942	190905118	0.00182964	0.0708569		ENSMUSG00000034801	Sos2	chr12	-	69618055	69618183	0.000512391	0.0318692											ENSMUSG00000034120	Srsf2	chr11	-	116851647	116851751	1.50305e-06	0.00140235
ENSMUSG00000009555	Cdk9	chr2	-	32709466	32709944	0.000128137	0.00590005		ENSMUSG00000032295	Man2c1	chr9	+	57131158	57131285	0.00186495	0.0711466		ENSMUSG00000041459	Tardbp	chr4	-	148617565	148617825	0.000590763	0.0353287											ENSMUSG00000111497	Gm38431	chr9	-	21076566	21076641	1.57265e-06	0.00140842
ENSMUSG00000041459	Tardbp	chr4	-	148612381	148618791	0.00014824	0.00671541		ENSMUSG00000031812	Map1lc3b	chr8	+	121593489	121593650	0.00191178	0.0718603		ENSMUSG00000007837	Prrg2	chr7	-	45060204	45060415	0.000602439	0.0353287											ENSMUSG00000042472	Zfp410	chr12	+	84339050	84339253	1.55904e-06	0.00140842
ENSMUSG00000025995	Wdr75	chr1	+	45817262	45818264	0.000150199	0.00671541		ENSMUSG00000007379	Dennd2c	chr3	+	103146511	103146560	0.0021299	0.0779006		ENSMUSG00000055692	Tmem191c	chr16	+	17276961	17277250	0.000592258	0.0353287											ENSMUSG00000010721	Lmbr1	chr5	-	29323801	29323824	1.62015e-06	0.00140951
ENSMUSG00000036073	Galt	chr4	+	41756512	41756811	0.000159168	0.0069032		ENSMUSG00000011257	Pabpc4	chr4	+	123288958	123289213	0.00213343	0.0779006		ENSMUSG00000031626	Sorbs2	chr8	+	45823728	45823835	0.000594856	0.0353287											ENSMUSG00000026921	Egfl7	chr2	+	26592117	26592280	1.60216e-06	0.00140951
ENSMUSG00000042594	Sh2b3	chr5	-	121818464	121818854	0.00016335	0.0069032		ENSMUSG00000071253	Slc25a16	chr10	+	62932718	62932791	0.00227247	0.0818091		ENSMUSG00000041459	Tardbp	chr4	-	148612381	148617705	0.00062608	0.036198											ENSMUSG00000029165	Agbl5	chr5	+	30905017	30905155	1.69151e-06	0.00145086
ENSMUSG00000004642	Slbp	chr5	-	33645499	33646069	0.00015711	0.0069032		ENSMUSG00000020659	Cbll1	chr12	-	31494581	31494749	0.00237527	0.0843221		ENSMUSG00000026991	Pkp4	chr2	+	59311693	59311913	0.000650271	0.0370745											ENSMUSG00000087177	E130307A14Rik	chr10	-	39654521	39654688	1.72499e-06	0.00145903
ENSMUSG00000040928	S100pbp	chr4	-	129181966	129182532	0.000163041	0.0069032		ENSMUSG00000022338	Eny2	chr15	+	44428091	44428242	0.00256559	0.0898308		ENSMUSG00000037773	Pced1a	chr2	-	130422224	130422704	0.000670056	0.0370847											ENSMUSG00000031819	Emc8	chr8	-	120660493	120660670	1.76169e-06	0.00146966
ENSMUSG00000053291	Rab4b	chr7	-	27175778	27176238	0.000184723	0.00770096		ENSMUSG00000022220	Adcy4	chr14	-	55769791	55770132	0.00269221	0.0929904		ENSMUSG00000032235	Ice2	chr9	+	69407116	69407366	0.000677552	0.0370847											ENSMUSG00000080717	B230307C23Rik	chr16	+	98008943	98009004	1.80845e-06	0.00147392
ENSMUSG00000029703	Lrwd1	chr5	-	136132305	136134050	0.000191633	0.00782152		ENSMUSG00000025354	Dnajc14	chr10	+	128805675	128805726	0.00275245	0.0938036		ENSMUSG00000005882	Uqcc1	chr2	-	155910356	155910467	0.000665438	0.0370847											ENSMUSG00000029095	Ablim2	chr5	+	35831685	35831742	1.81521e-06	0.00147392
ENSMUSG00000024137	E4f1	chr17	-	24443778	24444476	0.000192686	0.00782152		ENSMUSG00000071337	Tia1	chr6	+	86424961	86425203	0.00281052	0.0945222		ENSMUSG00000029670	Ing3	chr6	+	21968884	21969004	0.000700595	0.0378414											ENSMUSG00000010751	Tnfrsf22	chr7	-	143639244	143639289	1.86507e-06	0.00149449
ENSMUSG00000021250	Fos	chr12	+	85474690	85475186	0.000198396	0.00794872		ENSMUSG00000030990	Pgap2	chr7	+	102236447	102236554	0.00288095	0.0956326		ENSMUSG00000026199	Ankzf1	chr1	+	75195568	75195712	0.000727116	0.0387638											ENSMUSG00000031631	Cfap97	chr8	+	46164761	46164896	2.07648e-06	0.00164228
ENSMUSG00000041096	Tspyl2	chrX	-	152340085	152340380	0.000227354	0.00899213		ENSMUSG00000028621	Cyb5rl	chr4	+	107068611	107070547	0.00292918	0.0959871		ENSMUSG00000053253	Ndfip2	chr14	+	105298002	105304836	0.000751655	0.0390575											ENSMUSG00000037266	Rsrp1	chr4	+	134925776	134925821	2.40159e-06	0.00186232
ENSMUSG00000037112	Sik2	chr9	-	50892800	50894081	0.000238341	0.00930738		ENSMUSG00000033004	Mycbp2	chr14	-	103138719	103138818	0.00309701	0.0989496		ENSMUSG00000024799	Tm7sf2	chr19	-	6066498	6066693	0.000749698	0.0390575											ENSMUSG00000044367	Slc16a13	chr11	-	70220194	70220338	2.41586e-06	0.00186232
ENSMUSG00000022111	Uchl3	chr14	+	101665760	101668576	0.000248571	0.00958554		ENSMUSG00000026914	Psmd14	chr2	+	61722709	61722848	0.00309673	0.0989496		ENSMUSG00000021670	Hmgcr	chr13	-	96664761	96665897	0.000763593	0.0391818											ENSMUSG00000044950	Pwwp2a	chr11	+	43717029	43717149	2.54755e-06	0.00189199
ENSMUSG00000062906	Hdac10	chr15	-	89124174	89124588	0.000260109	0.00990662											ENSMUSG00000070733	Fryl	chr5	-	73071104	73071309	0.000780291	0.0395444											ENSMUSG00000053647	Gper1	chr5	+	139423665	139423872	2.53589e-06	0.00189199
ENSMUSG00000034006	Pqlc1	chr18	+	80256306	80257118	0.000264946	0.0099678											ENSMUSG00000030083	Abtb1	chr6	-	88838117	88838285	0.000829292	0.0415152											ENSMUSG00000020225	Tmbim4	chr10	+	120217503	120217609	2.5204e-06	0.00189199
ENSMUSG00000006736	Tspan31	chr10	-	127068479	127068988	0.000269278	0.0100087											ENSMUSG00000058318	Phf21a	chr2	+	92215448	92215575	0.000860467	0.0425568											ENSMUSG00000026034	Clk1	chr1	-	58420120	58420211	3.09744e-06	0.00227266
ENSMUSG00000055692	Tmem191c	chr16	+	17276633	17277039	0.000274458	0.0100798											ENSMUSG00000060261	Gtf2i	chr5	-	134243506	134243599	0.000886649	0.0433297											ENSMUSG00000035351	Nup37	chr10	+	88177072	88177166	3.2128e-06	0.00231882
ENSMUSG00000022884	Eif4a2	chr16	+	23111125	23111592	0.000289017	0.0104896											ENSMUSG00000061306	Slc38a10	chr11	-	120138985	120139129	0.000970371	0.0468632											ENSMUSG00000102805	Gm37240	chr3	-	85817171	85817291	3.23651e-06	0.00231882
ENSMUSG00000021819	Zswim8	chr14	+	20713882	20714867	0.000304035	0.0109064											ENSMUSG00000026333	Gin1	chr1	+	97782926	97783232	0.000986301	0.0470787											ENSMUSG00000039943	Plcb4	chr2	+	136010935	136010972	3.43993e-06	0.00232222
ENSMUSG00000027936	Crtc2	chr3	+	90257116	90257411	0.000325289	0.0115347											ENSMUSG00000020476	Dbnl	chr11	+	5797274	5797335	0.00102909	0.0485566											ENSMUSG00000039879	Heca	chr10	-	17900083	17902377	3.30853e-06	0.00232222
ENSMUSG00000022536	Glyr1	chr16	-	5048749	5049857	0.000357848	0.012545											ENSMUSG00000059890	Ube4a	chr9	-	44952941	44953172	0.00115785	0.0540109											ENSMUSG00000024645	Timm21	chr18	-	84948022	84948096	3.43918e-06	0.00232222
ENSMUSG00000024410	3110002H16Rik	chr18	+	12188819	12189081	0.000373792	0.0129567											ENSMUSG00000028680	Plk3	chr4	-	117129959	117130405	0.00125902	0.0580704											ENSMUSG00000026921	Egfl7	chr2	+	26591663	26591728	3.47005e-06	0.00232222
ENSMUSG00000055692	Tmem191c	chr16	+	17277341	17277592	0.000392579	0.0134567											ENSMUSG00000021504	B4galt7	chr13	+	55604019	55604382	0.00132031	0.060221											ENSMUSG00000032598	Nckipsd	chr9	+	108812218	108812709	3.39341e-06	0.00232222
ENSMUSG00000058503	Fam133b	chr5	+	3558660	3559159	0.000423463	0.0140524											ENSMUSG00000087651	1500009L16Rik	chr10	+	83759592	83759630	0.00135128	0.0602936											ENSMUSG00000029328	Hnrnpdl	chr5	-	100036480	100036651	3.4453e-06	0.00232222
ENSMUSG00000039103	Nexn	chr3	-	152236981	152238022	0.000423623	0.0140524											ENSMUSG00000030309	Caprin2	chr6	-	148842492	148843398	0.00134366	0.0602936											ENSMUSG00000002661	Alkbh7	chr17	+	56998388	56998562	3.71568e-06	0.00244942
ENSMUSG00000031570	Plpp5	chr8	+	25721661	25722600	0.000419691	0.0140524											ENSMUSG00000028573	Fggy	chr4	+	95820881	95822125	0.00141739	0.0625633											ENSMUSG00000049225	Pdp1	chr4	-	11965613	11965648	3.74055e-06	0.00244942
ENSMUSG00000015656	Hspa8	chr9	+	40802417	40802891	0.000434001	0.0142436											ENSMUSG00000036138	Acaa1a	chr9	+	119344465	119346568	0.00149747	0.0640072											ENSMUSG00000046434	Hnrnpa1	chr15	+	103242921	103243080	3.97138e-06	0.00254582
ENSMUSG00000028059	Arhgef2	chr3	+	88632912	88633367	0.000472409	0.015181											ENSMUSG00000041459	Tardbp	chr4	-	148617565	148617825	0.00157484	0.0640072											ENSMUSG00000042423	Fbrs	chr7	+	127486859	127486889	3.96519e-06	0.00254582
ENSMUSG00000030780	BC017158	chr7	-	128276227	128276565	0.000471281	0.015181											ENSMUSG00000023764	Sfi1	chr11	-	3133071	3135542	0.00153193	0.0640072											ENSMUSG00000047045	Tmem164	chrX	+	142834184	142834393	4.24083e-06	0.00269023
ENSMUSG00000020463	Ppp4r3b	chr11	+	29218455	29220797	0.000485845	0.015398											ENSMUSG00000029518	Rab35	chr5	+	115640079	115640203	0.00149733	0.0640072											ENSMUSG00000025925	Terf1	chr1	+	15815885	15815972	4.42651e-06	0.00277907
ENSMUSG00000001909	Trmt1	chr8	+	84690516	84690947	0.000489143	0.015398											ENSMUSG00000019792	Trmt11	chr10	-	30590842	30591102	0.0015268	0.0640072											ENSMUSG00000026970	Rbms1	chr2	-	60759758	60759806	4.47827e-06	0.00278288
ENSMUSG00000022884	Eif4a2	chr16	+	23110579	23111263	0.000540915	0.0166872											ENSMUSG00000025268	Maged2	chrX	-	150808720	150809152	0.00157484	0.0640072											ENSMUSG00000059263	Usp47	chr7	+	112080171	112080231	4.56319e-06	0.00280701
ENSMUSG00000029068	Ccnl2	chr4	+	155817922	155820428	0.000535997	0.0166872											ENSMUSG00000033763	Mtss1l	chr8	+	110737142	110737220	0.0015493	0.0640072											ENSMUSG00000030201	Lrp6	chr6	-	134541651	134542045	4.96949e-06	0.00289046
ENSMUSG00000049659	Aftph	chr11	-	20696750	20698373	0.000592182	0.0179984											ENSMUSG00000028949	Smarcd3	chr5	-	24593636	24593831	0.00155564	0.0640072											ENSMUSG00000003037	Rab8a	chr8	+	72177619	72177670	4.84813e-06	0.00289046
ENSMUSG00000025733	Rhot2	chr17	-	25842179	25842418	0.000595086	0.0179984											ENSMUSG00000034190	Chmp7	chr14	-	69719128	69719867	0.00164712	0.0662885											ENSMUSG00000022855	Senp2	chr16	+	22035532	22036646	5.02082e-06	0.00289046
ENSMUSG00000027423	Snx5	chr2	-	144257099	144257993	0.000633794	0.0189831											ENSMUSG00000033728	Lrrc14	chr15	+	76713400	76713985	0.00169385	0.0675074											ENSMUSG00000001768	Rin2	chr2	+	145737382	145737454	4.97645e-06	0.00289046
ENSMUSG00000022681	Ntan1	chr16	+	13826882	13827125	0.000642178	0.0190492											ENSMUSG00000028464	Tpm2	chr4	-	43514710	43516003	0.00176251	0.0692719											ENSMUSG00000053647	Gper1	chr5	+	139423660	139423872	5.03111e-06	0.00289046
ENSMUSG00000001082	Mfsd10	chr5	-	34634590	34634962	0.000654512	0.0192302											ENSMUSG00000039458	Mtmr12	chr15	+	12266606	12266768	0.00177188	0.0692719											ENSMUSG00000026096	Osgepl1	chr1	+	53317906	53318289	4.78183e-06	0.00289046
ENSMUSG00000023707	Ogfod2	chr5	+	124114064	124114645	0.000677114	0.0197066											ENSMUSG00000023994	Nfya	chr17	-	48392339	48392506	0.0018543	0.0711391											ENSMUSG00000008200	Fnbp4	chr2	+	90774749	90774848	4.85968e-06	0.00289046
ENSMUSG00000004071	Cdip1	chr16	-	4768744	4769795	0.000816456	0.0231631											ENSMUSG00000008855	Hdac5	chr11	-	102196538	102197436	0.00184768	0.0711391											ENSMUSG00000007850	Hnrnph1	chr11	+	50381458	50381597	5.12599e-06	0.00291746
ENSMUSG00000042286	Stab1	chr14	-	31142957	31143267	0.000819673	0.0231631											ENSMUSG00000032064	Dixdc1	chr9	-	50682032	50682626	0.00189263	0.0713205											ENSMUSG00000047181	Samd14	chr11	+	95019360	95019527	5.76882e-06	0.00325292
ENSMUSG00000019822	Smpd2	chr10	-	41488733	41489351	0.000813474	0.0231631											ENSMUSG00000035597	Prpf39	chr12	+	65056250	65056519	0.00189377	0.0713205											ENSMUSG00000024050	Wiz	chr17	-	32378839	32379118	5.98475e-06	0.00334372
ENSMUSG00000042099	Kank3	chr17	+	33822285	33822917	0.000825912	0.0231631											ENSMUSG00000039382	Wdr45	chrX	+	7725739	7726036	0.00193525	0.0722199											ENSMUSG00000032952	Ap4b1	chr3	+	103818803	103818907	6.38079e-06	0.00343879
ENSMUSG00000062867	Impdh2	chr9	+	108561596	108561857	0.000837773	0.0232841											ENSMUSG00000030682	Cdipt	chr7	+	126979257	126979403	0.00195932	0.0724596											ENSMUSG00000024587	Nars	chr18	-	64504337	64504473	6.33338e-06	0.00343879
ENSMUSG00000029298	Gbp9	chr5	-	105082703	105083853	0.000939743	0.0252096											ENSMUSG00000031783	Polr2c	chr8	+	94862520	94862884	0.00210566	0.0751629											ENSMUSG00000046434	Hnrnpa1	chr15	+	103244255	103245966	6.33749e-06	0.00343879
ENSMUSG00000006522	Itih3	chr14	-	30917661	30918443	0.000932679	0.0252096											ENSMUSG00000031982	Arv1	chr8	+	124728328	124728482	0.00207927	0.0751629											ENSMUSG00000031565	Fgfr1	chr8	+	25563373	25563524	6.22056e-06	0.00343879
ENSMUSG00000002109	Ddb2	chr2	-	91234107	91234951	0.00093715	0.0252096											ENSMUSG00000029056	Pank4	chr4	+	154978920	154979025	0.00205761	0.0751629											ENSMUSG00000030605	Mfge8	chr7	-	79143277	79143388	6.52121e-06	0.00348364
ENSMUSG00000026554	Dcaf8	chr1	+	172186295	172187460	0.000918954	0.0252096											ENSMUSG00000022843	Clcn2	chr16	-	20709569	20709724	0.00208785	0.0751629											ENSMUSG00000027879	Sec22b	chr3	+	97912578	97912739	6.75124e-06	0.00357516
ENSMUSG00000007379	Dennd2c	chr3	+	103133214	103133851	0.000972029	0.0258509											ENSMUSG00000013539	Tango2	chr16	-	18303682	18303855	0.00218587	0.0773534											ENSMUSG00000032497	Lrrfip2	chr9	+	111170255	111170324	6.81815e-06	0.00357947
ENSMUSG00000033728	Lrrc14	chr15	+	76712866	76713985	0.000991878	0.0261282											ENSMUSG00000028064	Sema4a	chr3	-	88451344	88451467	0.00230915	0.0803309											ENSMUSG00000027254	Map1a	chr2	+	121299268	121307372	7.00241e-06	0.00364478
ENSMUSG00000000441	Raf1	chr6	-	115620208	115621862	0.00100168	0.0261282											ENSMUSG00000023952	Gtpbp2	chr17	+	46167222	46167394	0.0022896	0.0803309											ENSMUSG00000090841	Myl6	chr10	-	128491719	128491764	7.5742e-06	0.00390899
ENSMUSG00000042289	Hsd3b7	chr7	+	127802235	127803802	0.00100786	0.0261282											ENSMUSG00000024283	Wac	chr18	+	7917552	7917675	0.00234388	0.0808541											ENSMUSG00000026921	Egfl7	chr2	+	26590379	26590495	8.00091e-06	0.00408292
ENSMUSG00000042289	Hsd3b7	chr7	+	127801833	127802113	0.00108719	0.0279499											ENSMUSG00000009555	Cdk9	chr2	-	32710476	32710791	0.00242946	0.0831077											ENSMUSG00000026096	Osgepl1	chr1	+	53317901	53318289	8.04529e-06	0.00408292
ENSMUSG00000041438	Utp4	chr8	+	106917581	106918805	0.00113039	0.0288203											ENSMUSG00000030720	Cln3	chr7	-	126582999	126583100	0.00253989	0.0861675											ENSMUSG00000034473	Sec22a	chr16	-	35318803	35318869	8.50803e-06	0.00428207
ENSMUSG00000002968	Med25	chr7	-	44879390	44880104	0.00115379	0.0291757											ENSMUSG00000040712	Camta2	chr11	-	70683278	70683417	0.0026395	0.0881202											ENSMUSG00000058806	Col13a1	chr10	-	61891207	61891264	8.82984e-06	0.0043788
ENSMUSG00000034610	Zcchc11	chr4	+	108557321	108559415	0.00118873	0.029815											ENSMUSG00000028669	Pithd1	chr4	-	135986391	135986466	0.00266185	0.0881202											ENSMUSG00000025747	Tyms	chr5	-	30068465	30068640	8.84402e-06	0.0043788
ENSMUSG00000060036	Rpl3	chr15	-	80080895	80081783	0.00127153	0.0316345											ENSMUSG00000075702	Selenom	chr11	+	3516485	3516920	0.00265882	0.0881202											ENSMUSG00000000884	Gnb1l	chr16	+	18552408	18552582	9.14996e-06	0.00445779
ENSMUSG00000026269	Rnpepl1	chr1	+	92918017	92919103	0.00134842	0.033279											ENSMUSG00000020828	Pld2	chr11	+	70555298	70555381	0.00269521	0.0885106											ENSMUSG00000018583	G3bp1	chr11	+	55498557	55498667	9.13507e-06	0.00445779
ENSMUSG00000040459	Arglu1	chr8	-	8681383	8683973	0.00142317	0.0348451											ENSMUSG00000028049	Scamp3	chr3	+	89180038	89180380	0.00275893	0.0888133											ENSMUSG00000053175	Bcl3	chr7	-	19820046	19820200	9.229e-06	0.00446061
ENSMUSG00000002963	Pnkp	chr7	+	44858162	44858749	0.00153517	0.0372699											ENSMUSG00000029500	Pgam5	chr5	-	110265511	110265645	0.00274869	0.0888133											ENSMUSG00000061244	Exoc5	chr14	-	49015416	49015632	9.54555e-06	0.00454152
ENSMUSG00000020477	Mrps24	chr11	-	5707297	5707555	0.00154637	0.0372699											ENSMUSG00000037242	Clic4	chr4	-	135223463	135226149	0.00276933	0.0888133											ENSMUSG00000068284	Usf3	chr16	+	44198903	44199021	9.52769e-06	0.00454152
ENSMUSG00000030782	Tgfb1i1	chr7	+	128248886	128249195	0.00157476	0.0376601											ENSMUSG00000041740	Rnf10	chr5	-	115248914	115249173	0.00279493	0.0889394											ENSMUSG00000053007	Creb5	chr6	+	53680935	53681259	9.72232e-06	0.00458976
ENSMUSG00000052926	Rnaseh2a	chr8	-	84957666	84958089	0.00160806	0.0378692											ENSMUSG00000039852	Rere	chr4	+	150619000	150619205	0.00290033	0.0915835											ENSMUSG00000018583	G3bp1	chr11	+	55497912	55498041	1.02317e-05	0.00479307
ENSMUSG00000002833	Hdgfl2	chr17	+	56098973	56099387	0.00160326	0.0378692											ENSMUSG00000028108	Ecm1	chr3	-	95737807	95737942	0.00292732	0.0917302											ENSMUSG00000026743	Mllt10	chr2	+	18082510	18082725	1.04354e-05	0.00485118
ENSMUSG00000079109	Pms2	chr5	+	143928098	143929042	0.00163625	0.0382411											ENSMUSG00000021431	Snrnp48	chr13	+	38214604	38216513	0.00303701	0.0944466											ENSMUSG00000021556	Golm1	chr13	-	59674960	59675096	1.12093e-05	0.0051715
ENSMUSG00000019951	Uhrf1bp1l	chr10	+	89808517	89809778	0.001652	0.038319											ENSMUSG00000038773	Kdm3b	chr18	+	34794449	34795780	0.00306774	0.0946847											ENSMUSG00000061079	Zfp143	chr7	+	110072118	110072202	1.14426e-05	0.0052394
ENSMUSG00000068206	Pick1	chr15	+	79247264	79248296	0.00174972	0.0397386											ENSMUSG00000024889	Rce1	chr19	-	4624013	4624181	0.00315625	0.0966895											ENSMUSG00000023951	Vegfa	chr17	-	46020990	46021122	1.1535e-05	0.00524233
ENSMUSG00000003437	Paf1	chr7	+	28395417	28395695	0.00175185	0.0397386											ENSMUSG00000053399	Adamts18	chr8	-	113773064	113773292	0.0031845	0.0968324											ENSMUSG00000001248	Gramd1a	chr7	-	31135707	31135739	1.18688e-05	0.00535406
ENSMUSG00000040940	Arhgef1	chr7	+	24912056	24912352	0.00172968	0.0397386											ENSMUSG00000001034	Mapk7	chr11	-	61492903	61493185	0.00326316	0.0984946											ENSMUSG00000022641	Bbx	chr16	-	50251313	50251394	1.22633e-05	0.00549132
ENSMUSG00000008690	Ncaph2	chr15	+	89363604	89363834	0.00178436	0.0401807																													ENSMUSG00000027610	Gss	chr2	-	155566802	155567887	1.23791e-05	0.00550274
ENSMUSG00000030083	Abtb1	chr6	-	88836524	88838285	0.00192649	0.0430669																													ENSMUSG00000027893	Ahcyl1	chr3	-	107671137	107671244	1.29107e-05	0.00565646
ENSMUSG00000020719	Ddx5	chr11	-	106782468	106784018	0.00200165	0.0444251																													ENSMUSG00000007029	Vars	chr17	+	35010837	35010919	1.28713e-05	0.00565646
ENSMUSG00000029859	Epha1	chr6	-	42364536	42365120	0.00204487	0.0450602																													ENSMUSG00000000884	Gnb1l	chr16	+	18548092	18548191	1.30994e-05	0.00569813
ENSMUSG00000042289	Hsd3b7	chr7	+	127801074	127801616	0.00207327	0.045362																													ENSMUSG00000113949	Scamp4	chr10	+	80609329	80609424	1.39366e-05	0.00601934
ENSMUSG00000022561	Gpaa1	chr15	+	76332902	76333373	0.00210564	0.0457457																													ENSMUSG00000020300	Cpeb4	chr11	+	31918800	31918824	1.43802e-05	0.0060396
ENSMUSG00000061028	Clasrp	chr7	-	19584469	19584823	0.00213225	0.0459999																													ENSMUSG00000018583	G3bp1	chr11	+	55497650	55497762	1.43319e-05	0.0060396
ENSMUSG00000040356	Skiv2l	chr17	-	34846866	34847324	0.00236357	0.0500871																													ENSMUSG00000039068	Zzz3	chr3	+	152427276	152428832	1.42057e-05	0.0060396
ENSMUSG00000003039	Fam32a	chr8	+	72219940	72221981	0.00237816	0.0500871																													ENSMUSG00000035356	Nfkbiz	chr16	-	55814240	55814351	1.4139e-05	0.0060396
ENSMUSG00000020706	Ftsj3	chr11	-	106250154	106250433	0.00238665	0.0500871																													ENSMUSG00000041765	Ubac2	chr14	+	121983267	121983315	1.53051e-05	0.00629774
ENSMUSG00000040746	Rnf167	chr11	+	70649674	70650017	0.00235901	0.0500871																													ENSMUSG00000008167	Fbxw9	chr8	+	85062171	85062300	1.52903e-05	0.00629774
ENSMUSG00000041263	Rusc1	chr3	-	89089176	89089561	0.00244509	0.0509669																													ENSMUSG00000054823	Nsd3	chr8	+	25648440	25648512	1.51231e-05	0.00629774
ENSMUSG00000027936	Crtc2	chr3	+	90258464	90259492	0.00247471	0.051238																													ENSMUSG00000035370	Gm49322	chr10	+	80609329	80609458	1.55967e-05	0.00637467
ENSMUSG00000006498	Ptbp1	chr10	+	79858751	79859271	0.00263195	0.0541106																													ENSMUSG00000043284	Tmem11	chr11	-	60875759	60876047	1.58193e-05	0.00642252
ENSMUSG00000029032	Arhgef16	chr4	-	154279697	154281019	0.00264852	0.0541106																													ENSMUSG00000037020	Wdr62	chr7	-	30244472	30244538	1.61468e-05	0.00651209
ENSMUSG00000029326	Enoph1	chr5	+	100067798	100068760	0.00289296	0.0578492																													ENSMUSG00000039599	Fam149b	chr14	+	20359754	20359916	1.62781e-05	0.00652184
ENSMUSG00000026197	Zfand2b	chr1	+	75170538	75170753	0.00290862	0.0578492																													ENSMUSG00000074796	Slc4a11	chr2	-	130692028	130692078	1.67294e-05	0.00657293
ENSMUSG00000022556	Hsf1	chr15	+	76500130	76500336	0.00286663	0.0578492																													ENSMUSG00000026342	Slc35f5	chr1	+	125587364	125587455	1.67157e-05	0.00657293
ENSMUSG00000053332	Gas5	chr1	+	161036207	161036579	0.00294403	0.0578492																													ENSMUSG00000068284	Usf3	chr16	+	44198903	44199167	1.66618e-05	0.00657293
ENSMUSG00000022220	Adcy4	chr14	-	55772660	55773559	0.00289681	0.0578492																													ENSMUSG00000000320	Alox12	chr11	-	70245860	70245982	1.70544e-05	0.00665766
ENSMUSG00000033542	Arhgef5	chr6	+	43283892	43285429	0.00294055	0.0578492																													ENSMUSG00000052299	Ltn1	chr16	-	87424828	87424881	1.75547e-05	0.00676623
ENSMUSG00000055692	Tmem191c	chr16	+	17276961	17277250	0.00307498	0.0597533																													ENSMUSG00000035545	Leng8	chr7	+	4138695	4138788	1.75057e-05	0.00676623
ENSMUSG00000016940	Kctd2	chr11	+	115429279	115431274	0.00307967	0.0597533																													ENSMUSG00000015748	Prpf3	chr3	-	95835643	95835743	1.81055e-05	0.00690705
ENSMUSG00000042810	Krba1	chr6	+	48413362	48414151	0.00339995	0.0655552																													ENSMUSG00000017718	Afmid	chr11	+	117834766	117834852	1.8191e-05	0.00690705
ENSMUSG00000025137	Pcyt2	chr11	-	120612000	120612601	0.00342215	0.0655734																													ENSMUSG00000036617	Etl4	chr2	+	20780941	20781072	1.82603e-05	0.00690705
ENSMUSG00000031171	Ftsj1	chrX	-	8246335	8246780	0.00351504	0.066527																													ENSMUSG00000020705	Ddx42	chr11	+	106230329	106230366	1.83762e-05	0.00690799
ENSMUSG00000034789	Rab24	chr13	-	55320502	55320844	0.00349831	0.066527																													ENSMUSG00000018651	Tada2a	chr11	-	84082037	84082111	1.91178e-05	0.00714267
ENSMUSG00000053253	Ndfip2	chr14	+	105298002	105304836	0.00355481	0.0665612																													ENSMUSG00000030619	Eed	chr7	-	89962255	89962361	1.97059e-05	0.00731748
ENSMUSG00000019139	Isyna1	chr8	+	70595138	70595554	0.00357058	0.0665612																													ENSMUSG00000024122	Pdpk1	chr17	-	24107228	24107271	2.02135e-05	0.00746049
ENSMUSG00000085385	Snhg17	chr2	-	158357197	158360599	0.00358157	0.0665612																													ENSMUSG00000050891	Tatdn1	chr15	-	58909572	58909649	2.04826e-05	0.00751428
ENSMUSG00000025188	Hps1	chr19	-	42756257	42757906	0.00366623	0.0677265																													ENSMUSG00000040964	Arhgef10l	chr4	-	140521164	140521339	2.08064e-05	0.00758736
ENSMUSG00000042594	Sh2b3	chr5	-	121818464	121818854	0.00369505	0.0678526																													ENSMUSG00000020974	Pole2	chr12	-	69204139	69204267	2.13565e-05	0.00769579
ENSMUSG00000005262	Ufd1	chr16	+	18826254	18827106	0.00383812	0.0700627																													ENSMUSG00000018899	Irf1	chr11	+	53772838	53772938	2.13357e-05	0.00769579
ENSMUSG00000035953	Tmem55b	chr14	-	50929005	50929307	0.00387746	0.0703645																													ENSMUSG00000024941	Scyl1	chr19	-	5769720	5769811	2.16626e-05	0.00776018
ENSMUSG00000020413	Hus1	chr11	-	8993136	8996932	0.00397909	0.0717866																													ENSMUSG00000038260	Trpm4	chr7	-	45327720	45327895	2.188e-05	0.00778428
ENSMUSG00000068328	Aup1	chr6	+	83055128	83055690	0.00403009	0.0722839																													ENSMUSG00000027575	Arfgap1	chr2	+	180971573	180971683	2.19855e-05	0.00778428
ENSMUSG00000022884	Eif4a2	chr16	+	23109984	23110343	0.00414391	0.0738957																													ENSMUSG00000055436	Srsf11	chr3	-	158023242	158023359	2.28228e-05	0.00802955
ENSMUSG00000004562	Arhgef40	chr14	+	52004878	52005035	0.00419179	0.07432																													ENSMUSG00000025747	Tyms	chr5	-	30068465	30068538	2.29419e-05	0.00802955
ENSMUSG00000047284	Neurl4	chr11	+	69903007	69903719	0.00424442	0.074823																													ENSMUSG00000024050	Wiz	chr17	-	32381055	32381156	2.36777e-05	0.00817478
ENSMUSG00000027953	Slc50a1	chr3	-	89269826	89270139	0.00439467	0.0770315																													ENSMUSG00000033364	Usp37	chr1	-	74459914	74459980	2.38533e-05	0.00817478
ENSMUSG00000036073	Galt	chr4	+	41756512	41756995	0.0045105	0.0777368																													ENSMUSG00000019792	Trmt11	chr10	-	30567760	30567871	2.35523e-05	0.00817478
ENSMUSG00000032596	Uba7	chr9	+	107975796	107976189	0.00450406	0.0777368																													ENSMUSG00000059436	Max	chr12	-	76939429	76939514	2.38938e-05	0.00817478
ENSMUSG00000032030	Cul5	chr9	-	53632272	53633839	0.00449191	0.0777368																													ENSMUSG00000030966	Trim21	chr7	-	102560592	102560615	2.40324e-05	0.00817624
ENSMUSG00000022884	Eif4a2	chr16	+	23108587	23108851	0.00461229	0.0790495																													ENSMUSG00000019254	Ppp1r12c	chr7	-	4482972	4483013	2.4667e-05	0.00834555
ENSMUSG00000024911	Fibp	chr19	+	5463786	5464215	0.00468475	0.0798478																													ENSMUSG00000024845	Tmem134	chr19	+	4131030	4131075	2.50273e-05	0.00837437
ENSMUSG00000037805	Rpl10a	chr17	+	28328966	28329522	0.00483405	0.0819399																													ENSMUSG00000031835	Mbtps1	chr8	-	119549557	119549706	2.49069e-05	0.00837437
ENSMUSG00000015488	Cacfd1	chr2	+	27018887	27021089	0.00487421	0.0821691																													ENSMUSG00000024993	Fam45a	chr19	+	60817530	60817610	2.63055e-05	0.00875398
ENSMUSG00000015790	Surf1	chr2	-	26915595	26916006	0.00497008	0.0833298																													ENSMUSG00000027750	Postn	chr3	+	54385670	54385754	2.67464e-05	0.00885234
ENSMUSG00000042286	Stab1	chr14	-	31139925	31140267	0.00523879	0.0873604																													ENSMUSG00000021276	Cinp	chr12	-	110877222	110877372	2.71755e-05	0.00894575
ENSMUSG00000039048	Foxred1	chr9	-	35209037	35210165	0.0056854	0.0942981																													ENSMUSG00000034210	Efcab14	chr4	+	115759869	115760061	2.77556e-05	0.00908757
ENSMUSG00000035478	Mbd3	chr10	-	80392538	80393280	0.00583155	0.096205																													ENSMUSG00000035069	Oma1	chr4	+	103319021	103319528	2.80502e-05	0.00913492
ENSMUSG00000002825	Qtrt1	chr9	+	21419438	21419712	0.00598898	0.0982766																													ENSMUSG00000004865	Srpk1	chr17	-	28600868	28600894	2.85084e-05	0.00922902
ENSMUSG00000023367	Tmem176a	chr6	+	48842203	48843841	0.00602335	0.0983176																													ENSMUSG00000052446	Zfp961	chr8	+	71966099	71966160	2.86423e-05	0.00922902
ENSMUSG00000006498	Ptbp1	chr10	+	79858951	79859271	0.00607552	0.0986473																													ENSMUSG00000066595	Flvcr1	chr1	-	191011535	191011646	2.93199e-05	0.00934843
ENSMUSG00000022515	Anks3	chr16	-	4947648	4948363	0.00613852	0.0988893																													ENSMUSG00000017421	Zfp207	chr11	+	80393083	80393176	2.92381e-05	0.00934843
ENSMUSG00000026878	Rab14	chr2	-	35180204	35183831	0.00615454	0.0988893																													ENSMUSG00000079557	2018-03-02	chr17	-	33687227	33688242	3.10292e-05	0.00955096
																																				ENSMUSG00000059119	Nap1l4	chr7	-	143546128	143546180	3.08801e-05	0.00955096
																																				ENSMUSG00000026121	Sema4c	chr1	-	36556802	36556929	3.12097e-05	0.00955096
																																				ENSMUSG00000028797	Tmem234	chr4	+	129602194	129602261	3.11199e-05	0.00955096
																																				ENSMUSG00000000378	Ccm2	chr11	+	6585033	6585217	3.11328e-05	0.00955096
																																				ENSMUSG00000064284	Cdpf1	chr15	-	85810901	85811048	3.07396e-05	0.00955096
																																				ENSMUSG00000066800	Rnasel	chr1	+	153753606	153755213	3.05999e-05	0.00955096
																																				ENSMUSG00000040010	Slc7a5	chr8	-	121885908	121886005	3.05252e-05	0.00955096
																																				ENSMUSG00000062328	Rpl17	chr18	+	75001349	75001390	3.16621e-05	0.00964097
																																				ENSMUSG00000059277	R74862	chr7	-	143039178	143039313	3.2504e-05	0.00979931
																																				ENSMUSG00000004980	Hnrnpa2b1	chr6	-	51464427	51464547	3.23683e-05	0.00979931
																																				ENSMUSG00000010721	Lmbr1	chr5	-	29323801	29323905	3.2787e-05	0.00982911
																																				ENSMUSG00000022885	St6gal1	chr16	+	23317563	23317698	3.29256e-05	0.00982911
																																				ENSMUSG00000035671	Zswim4	chr8	-	84217244	84217408	3.32974e-05	0.0098916
																																				ENSMUSG00000066800	Rnasel	chr1	+	153753634	153755213	3.35353e-05	0.00991393
																																				ENSMUSG00000009741	Ubp1	chr9	+	113973564	113973641	3.53349e-05	0.0103528
																																				ENSMUSG00000040374	Pex2	chr3	-	5570486	5570629	3.53618e-05	0.0103528
																																				ENSMUSG00000066456	Hmgn3	chr9	-	83110831	83111106	3.55297e-05	0.0103528
																																				ENSMUSG00000017723	Wfdc2	chr2	+	164563307	164563451	3.65322e-05	0.0105449
																																				ENSMUSG00000057137	Tmem140	chr6	+	34868514	34868822	3.65356e-05	0.0105449
																																				ENSMUSG00000035642	Aamdc	chr7	-	97575587	97575691	3.68813e-05	0.0105945
																																				ENSMUSG00000091474	2610021A01Rik	chr7	+	41603435	41603534	3.73477e-05	0.0106781
																																				ENSMUSG00000020074	Ccar1	chr10	-	62760093	62760279	4.03339e-05	0.0113415
																																				ENSMUSG00000001918	Slc1a5	chr7	+	16785675	16785718	4.04129e-05	0.0113415
																																				ENSMUSG00000031229	Atrx	chrX	-	105911469	105911654	3.99926e-05	0.0113415
																																				ENSMUSG00000029512	Ulk1	chr5	-	110786299	110786435	4.0078e-05	0.0113415
																																				ENSMUSG00000029422	Rsrc2	chr5	-	123735821	123735896	4.15728e-05	0.011476
																																				ENSMUSG00000028455	Stoml2	chr4	-	43030435	43030535	4.16459e-05	0.011476
																																				ENSMUSG00000043323	Fbrsl1	chr5	-	110378428	110378497	4.13597e-05	0.011476
																																				ENSMUSG00000027829	Ccnl1	chr3	-	65955129	65955276	4.14003e-05	0.011476
																																				ENSMUSG00000028634	Hivep3	chr4	+	119741795	119741915	4.30659e-05	0.0118138
																																				ENSMUSG00000035678	Tnfsf9	chr17	+	57106249	57106286	4.42032e-05	0.0119425
																																				ENSMUSG00000034055	Phka1	chrX	-	102544673	102544753	4.48242e-05	0.0119425
																																				ENSMUSG00000060470	Adgrg3	chr8	+	95035809	95035944	4.49075e-05	0.0119425
																																				ENSMUSG00000053007	Creb5	chr6	+	53685292	53685520	4.38599e-05	0.0119425
																																				ENSMUSG00000056025	Clca3a1	chr3	-	144757957	144758066	4.46375e-05	0.0119425
																																				ENSMUSG00000033809	Alg3	chr16	-	20608485	20608646	4.45605e-05	0.0119425
																																				ENSMUSG00000022018	Rgcc	chr14	-	79300714	79300900	4.40831e-05	0.0119425
																																				ENSMUSG00000032786	Alas1	chr9	-	106241115	106241338	4.61175e-05	0.0122109
																																				ENSMUSG00000061079	Zfp143	chr7	+	110072121	110072202	4.66357e-05	0.0122947
																																				ENSMUSG00000035642	Aamdc	chr7	-	97565150	97565300	4.85272e-05	0.0127382
																																				ENSMUSG00000029804	Herc3	chr6	+	58832401	58832536	5.10244e-05	0.0133267
																																				ENSMUSG00000000884	Gnb1l	chr16	+	18552366	18552582	5.16445e-05	0.0133267
																																				ENSMUSG00000028797	Tmem234	chr4	+	129602221	129602261	5.15849e-05	0.0133267
																																				ENSMUSG00000063652	Slc22a21	chr11	-	53959203	53959375	5.14766e-05	0.0133267
																																				ENSMUSG00000035370	Gm49322	chr10	+	80609640	80609797	5.20924e-05	0.0133856
																																				ENSMUSG00000062822	4833420G17Rik	chr13	+	119465279	119466304	5.41085e-05	0.0135283
																																				ENSMUSG00000026999	Nup35	chr2	+	80657188	80657353	5.37526e-05	0.0135283
																																				ENSMUSG00000021693	Kif2a	chr13	-	106974494	106974562	5.41848e-05	0.0135283
																																				ENSMUSG00000026554	Dcaf8	chr1	+	172186854	172186912	5.29666e-05	0.0135283
																																				ENSMUSG00000034037	Fgd5	chr6	+	92062835	92062904	5.34354e-05	0.0135283
																																				ENSMUSG00000047583	Tyw3	chr3	-	154591083	154591155	5.37454e-05	0.0135283
																																				ENSMUSG00000029055	Plch2	chr4	-	154985365	154987016	5.42029e-05	0.0135283
																																				ENSMUSG00000000317	Bcl6b	chr11	-	70227626	70227751	5.52729e-05	0.013739
																																				ENSMUSG00000037926	Ssh2	chr11	+	77416414	77416483	5.58247e-05	0.0137638
																																				ENSMUSG00000032497	Lrrfip2	chr9	+	111193046	111193118	5.57833e-05	0.0137638
																																				ENSMUSG00000031167	Rbm3	chrX	-	8144174	8144445	5.62123e-05	0.0138035
																																				ENSMUSG00000026965	Anapc2	chr2	+	25278323	25278505	5.66421e-05	0.0138532
																																				ENSMUSG00000026743	Mllt10	chr2	+	18109781	18109891	5.69763e-05	0.0138792
																																				ENSMUSG00000020027	Socs2	chr10	-	95392413	95392936	5.77088e-05	0.0140016
																																				ENSMUSG00000040407	Akap9	chr5	+	4004802	4004943	5.80377e-05	0.0140256
																																				ENSMUSG00000026743	Mllt10	chr2	+	18101457	18101512	5.99293e-05	0.0144254
																																				ENSMUSG00000019813	Cep57l1	chr10	-	41809572	41809663	6.05742e-05	0.0144886
																																				ENSMUSG00000032294	Pkm	chr9	+	59675028	59675195	6.06674e-05	0.0144886
																																				ENSMUSG00000039956	Mrap	chr16	+	90746641	90746726	6.10018e-05	0.0145115
																																				ENSMUSG00000031657	Heatr3	chr8	+	88161877	88161966	6.1257e-05	0.0145155
																																				ENSMUSG00000062169	Cnih4	chr1	+	181162074	181162215	6.21531e-05	0.0145491
																																				ENSMUSG00000030787	Lyve1	chr7	-	110852828	110852907	6.23543e-05	0.0145491
																																				ENSMUSG00000003037	Rab8a	chr8	+	72176322	72176388	6.18572e-05	0.0145491
																																				ENSMUSG00000057363	Uxs1	chr1	-	43764889	43765009	6.22304e-05	0.0145491
																																				ENSMUSG00000040557	Mettl27	chr5	+	134934288	134934424	6.28611e-05	0.0146114
																																				ENSMUSG00000036281	Snapc4	chr2	-	26376154	26376233	6.35327e-05	0.0147113
																																				ENSMUSG00000070047	Fat1	chr8	+	45042208	45042319	6.67438e-05	0.0153963
																																				ENSMUSG00000021010	Npas3	chr12	+	53947162	53947337	6.71116e-05	0.0154228
																																				ENSMUSG00000049439	Cyp20a1	chr1	+	60352908	60353075	6.80706e-05	0.0155843
																																				ENSMUSG00000059119	Nap1l4	chr7	-	143534285	143534417	6.85197e-05	0.0156284
																																				ENSMUSG00000093752	Gm20716	chr2	-	168212959	168213028	7.00336e-05	0.0159141
																																				ENSMUSG00000030538	Cib1	chr7	-	80230315	80230424	7.13243e-05	0.016028
																																				ENSMUSG00000030008	Pradc1	chr6	-	85448490	85448591	7.09984e-05	0.016028
																																				ENSMUSG00000026767	Mindy3	chr2	-	12397492	12397566	7.13e-05	0.016028
																																				ENSMUSG00000027879	Sec22b	chr3	+	97914499	97914646	7.22049e-05	0.0160938
																																				ENSMUSG00000003435	Supt5	chr7	-	28322002	28322139	7.24743e-05	0.0160938
																																				ENSMUSG00000029446	Psph	chr5	-	129776829	129776941	7.23013e-05	0.0160938
																																				ENSMUSG00000027860	Vangl1	chr3	-	102183950	102184558	7.26743e-05	0.0160938
																																				ENSMUSG00000023452	Pisd	chr5	-	32745468	32745682	7.32429e-05	0.0161026
																																				ENSMUSG00000068699	Flnc	chr6	+	29452798	29452897	7.32246e-05	0.0161026
																																				ENSMUSG00000027942	4933434E20Rik	chr3	+	90056528	90056582	7.43595e-05	0.0162893
																																				ENSMUSG00000036902	Neto2	chr8	-	85654569	85654747	7.51029e-05	0.0163932
																																				ENSMUSG00000021619	Atg10	chr13	-	91040849	91040988	7.54537e-05	0.0164109
																																				ENSMUSG00000040356	Skiv2l	chr17	-	34839690	34839831	7.61092e-05	0.0164286
																																				ENSMUSG00000036202	Rif1	chr2	+	52074246	52074325	7.63442e-05	0.0164286
																																				ENSMUSG00000021662	Arhgef28	chr13	-	97939459	97939560	7.62048e-05	0.0164286
																																				ENSMUSG00000023089	Ndufa5	chr6	-	24522658	24522775	7.92314e-05	0.0169311
																																				ENSMUSG00000002871	Tpra1	chr6	+	88908183	88908316	7.92355e-05	0.0169311
																																				ENSMUSG00000056962	Jmjd6	chr11	-	116839837	116839926	7.96451e-05	0.0169591
																																				ENSMUSG00000038346	Zfp384	chr6	+	125024504	125024552	8.07684e-05	0.0171384
																																				ENSMUSG00000044562	Rasip1	chr7	+	45636719	45636892	8.14373e-05	0.0172203
																																				ENSMUSG00000041488	Stx3	chr19	-	11790047	11790093	8.33163e-05	0.0175567
																																				ENSMUSG00000028525	Pde4b	chr4	+	102599642	102599742	8.37851e-05	0.0175946
																																				ENSMUSG00000044562	Rasip1	chr7	+	45632235	45632889	8.43697e-05	0.0176565
																																				ENSMUSG00000019373	Cops3	chr11	-	59830146	59830307	8.55499e-05	0.0178421
																																				ENSMUSG00000026999	Nup35	chr2	+	80655948	80656077	8.8191e-05	0.0183302
																																				ENSMUSG00000000884	Gnb1l	chr16	+	18544114	18544273	8.99243e-05	0.0186269
																																				ENSMUSG00000022960	Donson	chr16	-	91681156	91681224	9.10297e-05	0.0187244
																																				ENSMUSG00000035967	Ints6l	chrX	+	56480889	56481073	9.13176e-05	0.0187244
																																				ENSMUSG00000024955	Esrra	chr19	-	6920062	6920399	9.09383e-05	0.0187244
																																				ENSMUSG00000032633	Flcn	chr11	-	59798054	59798245	9.18777e-05	0.018776
																																				ENSMUSG00000032177	Pde4a	chr9	+	21204969	21205124	9.52752e-05	0.0194052
																																				ENSMUSG00000048874	Phf3	chr1	-	30837104	30837266	9.58165e-05	0.0194504
																																				ENSMUSG00000043671	Dpy19l3	chr7	-	35692776	35692935	9.66521e-05	0.0195549
																																				ENSMUSG00000058444	Map2k5	chr9	-	63217338	63217365	9.7878e-05	0.0197373
																																				ENSMUSG00000008855	Hdac5	chr11	-	102197338	102197436	9.92264e-05	0.0199432
																																				ENSMUSG00000020516	Rps6kb1	chr11	-	86516743	86516987	9.98051e-05	0.0199935
																																				ENSMUSG00000039158	Akna	chr4	-	63370891	63371011	0.000103149	0.0205956
																																				ENSMUSG00000021366	Hivep1	chr13	+	42169240	42169309	0.000104136	0.0207248
																																				ENSMUSG00000030739	Myh14	chr7	-	44657416	44657440	0.000105106	0.0208497
																																				ENSMUSG00000021133	Susd6	chr12	+	80851213	80851276	0.000107395	0.0212345
																																				ENSMUSG00000022607	Ptk2	chr15	-	73211986	73211995	0.000110525	0.0217827
																																				ENSMUSG00000028869	Gnl2	chr4	+	125037521	125037661	0.000111988	0.0219369
																																				ENSMUSG00000006019	Dhx34	chr7	-	16199674	16199959	0.000112028	0.0219369
																																				ENSMUSG00000042772	Smg7	chr1	-	152843229	152843379	0.000113308	0.0221165
																																				ENSMUSG00000090626	Tex9	chr9	-	72482446	72482523	0.000113776	0.0221369
																																				ENSMUSG00000069089	Cdk7	chr13	-	100719301	100719370	0.000114296	0.0221673
																																				ENSMUSG00000029152	Ociad1	chr5	+	73310273	73310426	0.000115976	0.0223247
																																				ENSMUSG00000041607	Mbp	chr18	+	82575600	82575633	0.000116291	0.0223247
																																				ENSMUSG00000053094	Tmem248	chr5	+	130240347	130240491	0.000116319	0.0223247
																																				ENSMUSG00000089872	Rps6kc1	chr1	-	190904942	190905118	0.000116574	0.0223247
																																				ENSMUSG00000026797	Stxbp1	chr2	-	32811104	32811235	0.000117606	0.0224518
																																				ENSMUSG00000027942	4933434E20Rik	chr3	+	90056206	90056324	0.000119876	0.0228135
																																				ENSMUSG00000057230	Aak1	chr6	+	86970990	86971086	0.000121992	0.023144
																																				ENSMUSG00000022103	Gfra2	chr14	+	70901488	70901572	0.000125143	0.0236326
																																				ENSMUSG00000025145	Lrrc45	chr11	+	120718649	120718720	0.000125344	0.0236326
																																				ENSMUSG00000018417	Myo1b	chr1	-	51768649	51768736	0.000126674	0.0238096
																																				ENSMUSG00000027439	Gzf1	chr2	+	148686513	148686608	0.000128681	0.0241125
																																				ENSMUSG00000073643	Wdfy1	chr1	-	79707451	79707571	0.000129193	0.0241208
																																				ENSMUSG00000026921	Egfl7	chr2	+	26589044	26589169	0.000129518	0.0241208
																																				ENSMUSG00000070699	Sars2	chr7	+	28747486	28747550	0.000130953	0.0243138
																																				ENSMUSG00000024339	Tap2	chr17	+	34215333	34215470	0.000131422	0.0243266
																																				ENSMUSG00000032624	Eml4	chr17	+	83425257	83425431	0.000132587	0.0243939
																																				ENSMUSG00000002871	Tpra1	chr6	+	88908250	88908316	0.000132343	0.0243939
																																				ENSMUSG00000031996	Aplp2	chr9	-	31156189	31156225	0.000134416	0.0246053
																																				ENSMUSG00000023051	Tarbp2	chr15	+	102522848	102523050	0.000134543	0.0246053
																																				ENSMUSG00000022960	Donson	chr16	-	91681156	91681369	0.0001365	0.0246934
																																				ENSMUSG00000005609	Ctr9	chr7	+	111049509	111049655	0.000138063	0.0246934
																																				ENSMUSG00000036672	Cenpt	chr8	-	105849186	105849323	0.000140188	0.0246934
																																				ENSMUSG00000020170	Frs2	chr10	-	117078759	117078946	0.000136693	0.0246934
																																				ENSMUSG00000061904	Slc25a3	chr10	-	91122206	91122331	0.000140702	0.0246934
																																				ENSMUSG00000021285	Ppp1r13b	chr12	-	111837001	111837106	0.000140398	0.0246934
																																				ENSMUSG00000022914	Brwd1	chr16	-	96066495	96066594	0.000139149	0.0246934
																																				ENSMUSG00000022340	Sybu	chr15	-	44683347	44683450	0.000135449	0.0246934
																																				ENSMUSG00000017400	Stac2	chr11	-	98039618	98039756	0.000137151	0.0246934
																																				ENSMUSG00000050323	Ndufaf6	chr4	-	11053431	11053488	0.000136492	0.0246934
																																				ENSMUSG00000029165	Agbl5	chr5	+	30905108	30905155	0.000138961	0.0246934
																																				ENSMUSG00000022529	Zfp263	chr16	+	3746421	3746495	0.000138654	0.0246934
																																				ENSMUSG00000053399	Adamts18	chr8	-	113777675	113777962	0.000139537	0.0246934
																																				ENSMUSG00000005102	Eif2ak4	chr2	+	118401025	118401340	0.000137949	0.0246934
																																				ENSMUSG00000053617	Sh3pxd2a	chr19	-	47343439	47343468	0.000143551	0.0247651
																																				ENSMUSG00000037364	Srrt	chr5	-	137301317	137301647	0.000142174	0.0247651
																																				ENSMUSG00000030987	Stim1	chr7	+	102430884	102431275	0.000142968	0.0247651
																																				ENSMUSG00000030083	Abtb1	chr6	-	88839330	88839490	0.000143245	0.0247651
																																				ENSMUSG00000032294	Pkm	chr9	+	59675567	59675734	0.000142358	0.0247651
																																				ENSMUSG00000023952	Gtpbp2	chr17	+	46165777	46165997	0.000142776	0.0247651
																																				ENSMUSG00000019920	Lims1	chr10	+	58412402	58412553	0.000144594	0.0248191
																																				ENSMUSG00000029722	Agfg2	chr5	-	137660161	137660194	0.000144678	0.0248191
																																				ENSMUSG00000031671	Setd6	chr8	+	95716920	95716978	0.000145387	0.0248706
																																				ENSMUSG00000059263	Usp47	chr7	+	112082429	112082561	0.000147013	0.0250783
																																				ENSMUSG00000097039	Pvt1	chr15	+	62159996	62160128	0.000148453	0.0252532
																																				ENSMUSG00000037400	Atp11b	chr3	+	35843570	35843696	0.000150028	0.025322
																																				ENSMUSG00000038695	Josd2	chr7	+	44470858	44470987	0.000149295	0.025322
																																				ENSMUSG00000039987	Phtf2	chr5	-	20782272	20782491	0.000150521	0.025322
																																				ENSMUSG00000020454	Eif4enif1	chr11	+	3236213	3236353	0.000150347	0.025322
																																				ENSMUSG00000052423	B4galt3	chr1	+	171270991	171271105	0.000156407	0.0262397
																																				ENSMUSG00000023206	Il15ra	chr2	+	11720012	11720105	0.000159295	0.0266453
																																				ENSMUSG00000036617	Etl4	chr2	+	20781797	20781945	0.0001597	0.0266453
																																				ENSMUSG00000032251	Irak1bp1	chr9	+	82837417	82837483	0.000160658	0.026732
																																				ENSMUSG00000000631	Myo18a	chr11	+	77821529	77821550	0.000163183	0.0270781
																																				ENSMUSG00000061887	Ssbp3	chr4	+	107027216	107027297	0.00016365	0.0270818
																																				ENSMUSG00000027829	Ccnl1	chr3	-	65955203	65955276	0.000164393	0.0271312
																																				ENSMUSG00000030172	Erc1	chr6	-	119777987	119778071	0.000165604	0.027257
																																				ENSMUSG00000054302	Eapp	chr12	-	54691999	54692083	0.000167298	0.0274616
																																				ENSMUSG00000034714	Ttyh2	chr11	+	114710810	114710996	0.000172492	0.0281624
																																				ENSMUSG00000009741	Ubp1	chr9	+	113973518	113973570	0.000172404	0.0281624
																																				ENSMUSG00000027610	Gss	chr2	-	155567692	155567887	0.000173223	0.0282061
																																				ENSMUSG00000022280	Rnf19a	chr15	-	36244086	36244230	0.000174957	0.0284126
																																				ENSMUSG00000042506	Usp22	chr11	-	61161313	61161461	0.000175721	0.0284608
																																				ENSMUSG00000035476	Tab3	chrX	+	85621553	85621647	0.000176967	0.0285865
																																				ENSMUSG00000022280	Rnf19a	chr15	-	36245415	36245629	0.000179494	0.0289181
																																				ENSMUSG00000037313	Tacc3	chr5	+	33671981	33672076	0.000180245	0.0289623
																																				ENSMUSG00000028708	Mknk1	chr4	+	115864538	115864612	0.000181405	0.0290721
																																				ENSMUSG00000001665	Gstt3	chr10	-	75775489	75775497	0.000182005	0.0290917
																																				ENSMUSG00000034620	Tmem5	chr10	-	122090459	122090774	0.000182828	0.0291468
																																				ENSMUSG00000018677	Slc25a39	chr11	-	102403632	102403713	0.000185051	0.02928
																																				ENSMUSG00000000303	Cdh1	chr8	+	106604286	106604407	0.000185587	0.02928
																																				ENSMUSG00000021458	2010111I01Rik	chr13	+	63170940	63171047	0.000185496	0.02928
																																				ENSMUSG00000041115	Iqsec2	chrX	+	152216340	152216466	0.000184566	0.02928
																																				ENSMUSG00000068551	Zfp467	chr6	-	48442835	48442902	0.000187301	0.0293224
																																				ENSMUSG00000037902	Sirpa	chr2	+	129608132	129608233	0.000187114	0.0293224
																																				ENSMUSG00000024592	C330018D20Rik	chr18	-	56962400	56962518	0.00018698	0.0293224
																																				ENSMUSG00000038151	Prdm1	chr10	-	44456980	44457059	0.000188451	0.0294269
																																				ENSMUSG00000097039	Pvt1	chr15	+	62149238	62149352	0.000190236	0.0294788
																																				ENSMUSG00000020309	Chac2	chr11	-	30979564	30979600	0.000189922	0.0294788
																																				ENSMUSG00000022324	Matn2	chr15	+	34402834	34402957	0.000189279	0.0294788
																																				ENSMUSG00000022221	Ripk3	chr14	-	55787113	55787160	0.000197651	0.0305502
																																				ENSMUSG00000035642	Aamdc	chr7	-	97565150	97565300	0.000199609	0.0307746
																																				ENSMUSG00000022221	Ripk3	chr14	-	55787281	55787439	0.000201413	0.0309276
																																				ENSMUSG00000024758	Rtn3	chr19	-	7456299	7458423	0.000201617	0.0309276
																																				ENSMUSG00000022635	Zcrb1	chr15	-	93393706	93393764	0.000203953	0.0312074
																																				ENSMUSG00000026790	Odf2	chr2	+	29893037	29893154	0.000205209	0.0313208
																																				ENSMUSG00000037119	Fam91a1	chr15	+	58442831	58442966	0.000207927	0.0316564
																																				ENSMUSG00000041696	Rasl12	chr9	+	65399293	65399797	0.000210771	0.0319307
																																				ENSMUSG00000028680	Plk3	chr4	-	117133188	117133305	0.000210778	0.0319307
																																				ENSMUSG00000059474	Mbtd1	chr11	+	93891338	93891388	0.000212602	0.0321271
																																				ENSMUSG00000038188	Scarf1	chr11	+	75520902	75521031	0.000214872	0.0323899
																																				ENSMUSG00000042632	Pla2g6	chr15	-	79327634	79327714	0.000215489	0.0324026
																																				ENSMUSG00000029163	Emilin1	chr5	+	30915516	30915737	0.000218175	0.0324251
																																				ENSMUSG00000008855	Hdac5	chr11	-	102197058	102197177	0.000216794	0.0324251
																																				ENSMUSG00000005583	Mef2c	chr13	+	83625469	83625607	0.000218301	0.0324251
																																				ENSMUSG00000022122	Ednrb	chr14	-	103823391	103823504	0.000216997	0.0324251
																																				ENSMUSG00000020282	Rhbdf1	chr11	-	32213051	32213163	0.000218166	0.0324251
																																				ENSMUSG00000035642	Aamdc	chr7	-	97569686	97569774	0.000221822	0.0328595
																																				ENSMUSG00000024143	Rhoq	chr17	+	86964299	86964358	0.000222304	0.0328595
																																				ENSMUSG00000019373	Cops3	chr11	-	59830146	59830239	0.000223816	0.0330029
																																				ENSMUSG00000060470	Adgrg3	chr8	+	95034949	95035096	0.000231868	0.0341075
																																				ENSMUSG00000070699	Sars2	chr7	+	28744560	28744719	0.000234621	0.0342707
																																				ENSMUSG00000016833	Mrps18c	chr5	+	100803052	100803110	0.000234466	0.0342707
																																				ENSMUSG00000054823	Nsd3	chr8	+	25691014	25691161	0.000234666	0.0342707
																																				ENSMUSG00000032849	Abcc4	chr14	-	118507592	118507682	0.000237154	0.0344763
																																				ENSMUSG00000015095	Fbxw5	chr2	+	25502400	25502558	0.000238472	0.0344763
																																				ENSMUSG00000041720	Pi4ka	chr16	-	17282285	17282406	0.000238491	0.0344763
																																				ENSMUSG00000008167	Fbxw9	chr8	+	85064383	85064672	0.000238903	0.0344763
																																				ENSMUSG00000025145	Lrrc45	chr11	+	120715805	120715934	0.000238401	0.0344763
																																				ENSMUSG00000029171	Pgm1	chr5	+	64105754	64105944	0.000239707	0.0345104
																																				ENSMUSG00000032212	Sltm	chr9	+	70561775	70561973	0.0002409	0.0346004
																																				ENSMUSG00000003068	Stk11	chr10	+	80126232	80126369	0.000242954	0.0348134
																																				ENSMUSG00000029062	Cdk11b	chr4	+	155625184	155625339	0.000243534	0.0348145
																																				ENSMUSG00000073609	D2hgdh	chr1	+	93832595	93832789	0.000244606	0.0348858
																																				ENSMUSG00000055436	Srsf11	chr3	-	158031990	158032066	0.000247314	0.0349405
																																				ENSMUSG00000053453	Thoc7	chr14	-	13957061	13957180	0.000245675	0.0349405
																																				ENSMUSG00000026975	Dph7	chr2	+	24969505	24969678	0.000247858	0.0349405
																																				ENSMUSG00000032002	Dcun1d5	chr9	+	7205297	7205400	0.000246696	0.0349405
																																				ENSMUSG00000029999	Tgfa	chr6	+	86271379	86271489	0.00024723	0.0349405
																																				ENSMUSG00000029610	Aimp2	chr5	-	143904564	143904796	0.000249731	0.0351232
																																				ENSMUSG00000040025	Ythdf2	chr4	-	132205513	132205715	0.00025117	0.0352443
																																				ENSMUSG00000032212	Sltm	chr9	+	70583931	70584112	0.000252471	0.0353454
																																				ENSMUSG00000079334	Nat6	chr9	+	107579099	107580935	0.000254301	0.0354682
																																				ENSMUSG00000028680	Plk3	chr4	-	117132726	117132814	0.000254513	0.0354682
																																				ENSMUSG00000025372	Baiap2	chr11	+	119957101	119957177	0.000256495	0.0355815
																																				ENSMUSG00000005506	Celf1	chr2	+	91009201	91009315	0.00025635	0.0355815
																																				ENSMUSG00000017723	Wfdc2	chr2	+	164563307	164563451	0.000257732	0.0356629
																																				ENSMUSG00000098950	Gm28036	chr2	-	156098184	156098372	0.000258253	0.0356629
																																				ENSMUSG00000026761	Orc4	chr2	-	48917164	48917338	0.000260701	0.0359195
																																				ENSMUSG00000029163	Emilin1	chr5	+	30914981	30915107	0.000261841	0.0359951
																																				ENSMUSG00000029422	Rsrc2	chr5	-	123742778	123742856	0.00026433	0.0362554
																																				ENSMUSG00000063052	Lrrc40	chr3	+	158041585	158041659	0.000266673	0.0364947
																																				ENSMUSG00000039477	Tnrc18	chr5	-	142732863	142733031	0.000271071	0.0370134
																																				ENSMUSG00000030083	Abtb1	chr6	-	88840709	88840781	0.000271761	0.0370246
																																				ENSMUSG00000018900	Slc22a5	chr11	-	53876008	53876163	0.000273219	0.0371401
																																				ENSMUSG00000020357	Flt4	chr11	+	49626668	49626837	0.000276783	0.0375408
																																				ENSMUSG00000029471	Camkk2	chr5	-	122736987	122737030	0.000280622	0.0379769
																																				ENSMUSG00000050721	Plekho2	chr9	-	65563883	65564003	0.000283077	0.0382242
																																				ENSMUSG00000025326	Ube3a	chr7	+	59243349	59243469	0.000285449	0.0382897
																																				ENSMUSG00000018548	Trim37	chr11	+	87205932	87206055	0.000284592	0.0382897
																																				ENSMUSG00000044258	Ctla2a	chr13	-	60935957	60936116	0.000284911	0.0382897
																																				ENSMUSG00000035958	Tdp2	chr13	+	24832688	24832826	0.000290346	0.0386909
																																				ENSMUSG00000012609	Ttll5	chr12	+	85843945	85843998	0.000290116	0.0386909
																																				ENSMUSG00000005893	Nr2c2	chr6	+	92152314	92152417	0.000289366	0.0386909
																																				ENSMUSG00000064284	Cdpf1	chr15	-	85810842	85811048	0.000296198	0.0393847
																																				ENSMUSG00000068551	Zfp467	chr6	-	48442835	48442902	0.000297912	0.0395263
																																				ENSMUSG00000014504	Srp19	chr18	+	34334292	34334364	0.000299044	0.0395901
																																				ENSMUSG00000029055	Plch2	chr4	-	155000447	155000651	0.00030018	0.0396544
																																				ENSMUSG00000024404	Riok3	chr18	+	12142935	12143063	0.000312166	0.0410596
																																				ENSMUSG00000021756	Il6st	chr13	+	112465726	112465926	0.000311927	0.0410596
																																				ENSMUSG00000017723	Wfdc2	chr2	+	164564056	164564212	0.000315595	0.0414211
																																				ENSMUSG00000032366	Tpm1	chr9	-	67048123	67048249	0.000316322	0.0414274
																																				ENSMUSG00000001472	Tcf25	chr8	+	123399264	123399344	0.000318687	0.0414695
																																				ENSMUSG00000087370	Tmem170b	chr13	+	41627977	41628148	0.000317929	0.0414695
																																				ENSMUSG00000029227	Fip1l1	chr5	+	74547106	74547175	0.000318503	0.0414695
																																				ENSMUSG00000035469	Rcbtb1	chr14	+	59209742	59209810	0.000321542	0.0417518
																																				ENSMUSG00000075254	Heg1	chr16	+	33706915	33707206	0.000331104	0.042902
																																				ENSMUSG00000037486	Asxl2	chr12	+	3455546	3455640	0.000332245	0.0429583
																																				ENSMUSG00000053199	Arhgap20	chr9	+	51829329	51829396	0.000335886	0.0433371
																																				ENSMUSG00000022884	Eif4a2	chr16	+	23109119	23109259	0.00033676	0.043358
																																				ENSMUSG00000051890	Klhdc1	chr12	+	69258022	69258106	0.000341422	0.0435896
																																				ENSMUSG00000026135	Zfp142	chr1	-	74579324	74579406	0.000339878	0.0435896
																																				ENSMUSG00000025006	Sorbs1	chr19	-	40340684	40340750	0.000340967	0.0435896
																																				ENSMUSG00000038679	Trps1	chr15	-	50863882	50863927	0.000340026	0.0435896
																																				ENSMUSG00000097039	Pvt1	chr15	+	62107147	62107465	0.000345001	0.0439525
																																				ENSMUSG00000053644	Aldh7a1	chr18	-	56532487	56532594	0.000345707	0.0439525
																																				ENSMUSG00000029267	Mtf2	chr5	+	108069161	108069363	0.000347407	0.0440765
																																				ENSMUSG00000043872	Zmym1	chr4	-	127050743	127050872	0.000356545	0.0451418
																																				ENSMUSG00000022789	Dnm1l	chr16	-	16333828	16333949	0.00035841	0.0452838
																																				ENSMUSG00000035958	Tdp2	chr13	+	24836015	24836186	0.000363261	0.0456129
																																				ENSMUSG00000042506	Usp22	chr11	-	61160571	61160677	0.000362041	0.0456129
																																				ENSMUSG00000042790	Rnf214	chr9	-	45904769	45904919	0.000362773	0.0456129
																																				ENSMUSG00000013622	Atraid	chr5	+	31052762	31052884	0.000364428	0.0456653
																																				ENSMUSG00000022095	Fam160b2	chr14	-	70587961	70588038	0.000367449	0.0457782
																																				ENSMUSG00000059890	Ube4a	chr9	-	44956541	44956725	0.000368337	0.0457782
																																				ENSMUSG00000018900	Slc22a5	chr11	-	53869221	53869436	0.000368267	0.0457782
																																				ENSMUSG00000034377	Tulp4	chr17	+	6121827	6122344	0.000366189	0.0457782
																																				ENSMUSG00000053877	Srcap	chr7	+	127515203	127515310	0.000373671	0.0461156
																																				ENSMUSG00000027333	Smox	chr2	+	131520411	131521171	0.00037408	0.0461156
																																				ENSMUSG00000029482	Aacs	chr5	+	125511845	125511968	0.00037396	0.0461156
																																				ENSMUSG00000027716	Trpc3	chr3	-	36634374	36634458	0.000373691	0.0461156
																																				ENSMUSG00000020777	Acox1	chr11	-	116179607	116179777	0.000376143	0.0462762
																																				ENSMUSG00000032267	Usp28	chr9	+	49037767	49037891	0.000382737	0.0469925
																																				ENSMUSG00000035293	G2e3	chr12	+	51363185	51363310	0.000384534	0.0471182
																																				ENSMUSG00000013701	Timm23	chr14	-	32193402	32193487	0.000387124	0.0473403
																																				ENSMUSG00000002833	Hdgfl2	chr17	+	56097881	56097985	0.000389271	0.0474196
																																				ENSMUSG00000014791	Elmo3	chr8	+	105307801	105307933	0.000389617	0.0474196
																																				ENSMUSG00000050471	Fam118b	chr9	-	35248668	35248730	0.000390109	0.0474196
																																				ENSMUSG00000015165	Hnrnpl	chr7	+	28817334	28817404	0.000391266	0.0474655
																																				ENSMUSG00000033713	Foxn3	chr12	-	99219600	99219663	0.00039375	0.047505
																																				ENSMUSG00000020260	Pofut2	chr10	+	77265835	77266032	0.000393161	0.047505
																																				ENSMUSG00000087177	E130307A14Rik	chr10	-	39640275	39640511	0.000393931	0.047505
																																				ENSMUSG00000029924	Slc37a3	chr6	-	39354976	39355122	0.000395649	0.0476178
																																				ENSMUSG00000032228	Tcf12	chr9	-	72006700	72006762	0.000397258	0.0477172
																																				ENSMUSG00000038371	Sbf2	chr7	-	110347886	110347982	0.000403896	0.0481348
																																				ENSMUSG00000032643	Fhl3	chr4	+	124707253	124707423	0.000403804	0.0481348
																																				ENSMUSG00000025580	Eif4a3	chr11	-	119293558	119293697	0.000402448	0.0481348
																																				ENSMUSG00000025217	Btrc	chr19	+	45471014	45471104	0.000402737	0.0481348
																																				ENSMUSG00000010755	Cars	chr7	-	143561858	143561926	0.000406455	0.0482946
																																				ENSMUSG00000021870	Slmap	chr14	-	26459903	26459954	0.000406824	0.0482946
																																				ENSMUSG00000039988	Ankrd13c	chr3	+	157972999	157973045	0.000408121	0.0483543
																																				ENSMUSG00000063870	Chd4	chr6	+	125107467	125107659	0.000410421	0.0485214
																																				ENSMUSG00000030538	Cib1	chr7	-	80232343	80232378	0.000411124	0.0485214
																																				ENSMUSG00000055436	Srsf11	chr3	-	158024122	158024231	0.000412928	0.0485641
																																				ENSMUSG00000026421	Csrp1	chr1	+	135745258	135745427	0.00041308	0.0485641
																																				ENSMUSG00000038188	Scarf1	chr11	+	75520293	75520512	0.000417006	0.0489311
																																				ENSMUSG00000028649	Macf1	chr4	-	123386548	123386557	0.000418554	0.0490183
																																				ENSMUSG00000038349	Plcl1	chr1	+	55695744	55698219	0.000420435	0.0490526
																																				ENSMUSG00000032175	Tyk2	chr9	-	21123976	21124140	0.000420457	0.0490526
																																				ENSMUSG00000020728	Cep112	chr11	+	108519895	108519988	0.000421836	0.0491193
																																				ENSMUSG00000026958	Dpp7	chr2	-	25353607	25353726	0.000427115	0.0496391
																																				ENSMUSG00000022091	Sorbs3	chr14	-	70192606	70192693	0.000431042	0.0497968
																																				ENSMUSG00000004980	Hnrnpa2b1	chr6	-	51464427	51464451	0.000429718	0.0497968
																																				ENSMUSG00000011306	Sugp1	chr8	+	70071113	70071259	0.000433369	0.0497968
																																				ENSMUSG00000043183	Simc1	chr13	+	54528303	54528536	0.000430932	0.0497968
																																				ENSMUSG00000041115	Iqsec2	chrX	+	152216340	152216439	0.000433378	0.0497968
																																				ENSMUSG00000055897	Ppp4r1l-ps	chr2	-	173589787	173589948	0.000432549	0.0497968
																																				ENSMUSG00000028464	Tpm2	chr4	-	43519002	43519078	0.000438519	0.0502926
																																				ENSMUSG00000032366	Tpm1	chr9	-	67047785	67047911	0.000442145	0.0506132
																																				ENSMUSG00000035401	Emsy	chr7	-	98599751	98599793	0.000447596	0.0510452
																																				ENSMUSG00000114432	Gm49391	chr13	-	60935957	60936075	0.000447065	0.0510452
																																				ENSMUSG00000020530	Ggnbp2	chr11	-	84854254	84854380	0.000448828	0.05109
																																				ENSMUSG00000018565	Elp5	chr11	-	69970560	69970742	0.000450829	0.0512221
																																				ENSMUSG00000026421	Csrp1	chr1	+	135746719	135746849	0.000452579	0.0513251
																																				ENSMUSG00000024054	Smchd1	chr17	-	71456417	71456500	0.000458759	0.0519293
																																				ENSMUSG00000097039	Pvt1	chr15	+	62107147	62107511	0.000465538	0.0524591
																																				ENSMUSG00000034647	Ankrd12	chr17	-	66052953	66053091	0.000464303	0.0524591
																																				ENSMUSG00000027540	Ptpn1	chr2	+	167951955	167952079	0.000466023	0.0524591
																																				ENSMUSG00000016487	Ppfibp1	chr6	+	147012917	147012947	0.000468156	0.0526019
																																				ENSMUSG00000020230	Prmt2	chr10	-	76226189	76226315	0.000469911	0.0526972
																																				ENSMUSG00000020312	Shc2	chr10	-	79623826	79623991	0.000470735	0.0526972
																																				ENSMUSG00000029141	Slc4a1ap	chr5	+	31546179	31546266	0.000479651	0.053425
																																				ENSMUSG00000020312	Shc2	chr10	-	79622254	79622565	0.000479868	0.053425
																																				ENSMUSG00000031109	Enox2	chrX	-	49168640	49168784	0.000478523	0.053425
																																				ENSMUSG00000073758	Sh3d21	chr4	-	126161334	126161421	0.000481251	0.0534812
																																				ENSMUSG00000029577	Ube3b	chr5	+	114404539	114404715	0.000482248	0.0534944
																																				ENSMUSG00000063052	Lrrc40	chr3	+	158040440	158040622	0.000485954	0.0537098
																																				ENSMUSG00000028601	Echdc2	chr4	+	108172738	108172972	0.000485427	0.0537098
																																				ENSMUSG00000024921	Smarca2	chr19	+	26759877	26759931	0.000487543	0.0537878
																																				ENSMUSG00000049606	Zfp644	chr5	-	106679679	106679743	0.00049016	0.0539474
																																				ENSMUSG00000032324	Tspan3	chr9	-	56145774	56145927	0.000490761	0.0539474
																																				ENSMUSG00000024845	Tmem134	chr19	+	4127759	4127836	0.000494905	0.0543049
																																				ENSMUSG00000079334	Nat6	chr9	+	107579099	107579385	0.000499094	0.0546203
																																				ENSMUSG00000110105	Gm45844	chr7	-	7239979	7240207	0.000499573	0.0546203
																																				ENSMUSG00000036995	Asap3	chr4	+	136238891	136238986	0.000502767	0.0547728
																																				ENSMUSG00000056486	Chn1	chr2	-	73679614	73679903	0.000502065	0.0547728
																																				ENSMUSG00000026277	Stk25	chr1	-	93625460	93625606	0.000505701	0.0549941
																																				ENSMUSG00000028601	Echdc2	chr4	+	108172750	108172972	0.000508291	0.0551772
																																				ENSMUSG00000026921	Egfl7	chr2	+	26592117	26592241	0.000509978	0.0552618
																																				ENSMUSG00000025616	Usp16	chr16	+	87461964	87462140	0.000512454	0.0553332
																																				ENSMUSG00000005378	Bud23	chr5	-	135056338	135056384	0.000512226	0.0553332
																																				ENSMUSG00000026927	Sdccag3	chr2	-	26388915	26389065	0.000514864	0.055446
																																				ENSMUSG00000028577	Plaa	chr4	-	94575165	94575234	0.00051532	0.055446
																																				ENSMUSG00000060510	Zfp266	chr9	-	20506727	20506882	0.000517243	0.0555548
																																				ENSMUSG00000018900	Slc22a5	chr11	-	53883660	53883764	0.000520352	0.0557473
																																				ENSMUSG00000009291	Pttg1ip	chr10	+	77589633	77589742	0.000520866	0.0557473
																																				ENSMUSG00000018677	Slc25a39	chr11	-	102405692	102405802	0.000525734	0.0561677
																																				ENSMUSG00000005378	Bud23	chr5	-	135056027	135056086	0.000526638	0.0561677
																																				ENSMUSG00000062822	4833420G17Rik	chr13	+	119464564	119464690	0.000530587	0.0564899
																																				ENSMUSG00000009291	Pttg1ip	chr10	+	77587250	77587303	0.000531895	0.0565303
																																				ENSMUSG00000030970	Ctbp2	chr7	-	133029470	133029629	0.000534435	0.0566027
																																				ENSMUSG00000035064	Eef2k	chr7	+	120891595	120891730	0.000533672	0.0566027
																																				ENSMUSG00000051412	Vamp7	chrGL456233.1	-	14074	14167	0.000538462	0.0569302
																																				ENSMUSG00000022391	Rangap1	chr15	-	81716566	81716701	0.000542156	0.0571224
																																				ENSMUSG00000031808	Slc27a1	chr8	+	71570720	71570888	0.00054206	0.0571224
																																				ENSMUSG00000032285	Dnaja4	chr9	+	54709132	54709360	0.000550109	0.0577605
																																				ENSMUSG00000028809	Srrm1	chr4	-	135342369	135342573	0.000549749	0.0577605
																																				ENSMUSG00000023942	Slc29a1	chr17	-	45593331	45593432	0.00055178	0.0578362
																																				ENSMUSG00000024376	Epb41l4a	chr18	-	33921829	33921934	0.000559053	0.0584979
																																				ENSMUSG00000032422	Snx14	chr9	-	88400722	88400749	0.000563825	0.058806
																																				ENSMUSG00000002279	Lmf1	chr17	+	25588675	25588686	0.000563929	0.058806
																																				ENSMUSG00000020260	Pofut2	chr10	+	77265835	77265961	0.00056674	0.0589981
																																				ENSMUSG00000070738	Dgkd	chr1	+	87926050	87926324	0.000573982	0.0595484
																																				ENSMUSG00000028809	Srrm1	chr4	-	135327091	135327223	0.000573457	0.0595484
																																				ENSMUSG00000019179	Mdh2	chr5	+	135784183	135784267	0.000576533	0.0596187
																																				ENSMUSG00000030172	Erc1	chr6	-	119777978	119778071	0.000577596	0.0596187
																																				ENSMUSG00000022332	Khdrbs3	chr15	+	69029714	69029910	0.000577192	0.0596187
																																				ENSMUSG00000041073	Nacad	chr11	-	6599079	6599235	0.00057936	0.0596996
																																				ENSMUSG00000007833	Aldh16a1	chr7	-	45149300	45149766	0.000580826	0.0597495
																																				ENSMUSG00000018932	Map2k3	chr11	+	60946643	60946771	0.000583086	0.0598809
																																				ENSMUSG00000035642	Aamdc	chr7	-	97575587	97575691	0.000586022	0.060081
																																				ENSMUSG00000059474	Mbtd1	chr11	+	93923790	93923879	0.000587665	0.0601483
																																				ENSMUSG00000026553	Copa	chr1	+	172108311	172108394	0.000589489	0.0602337
																																				ENSMUSG00000020744	Slc25a19	chr11	-	115627636	115627873	0.000590552	0.0602413
																																				ENSMUSG00000037210	Fam193a	chr5	+	34461094	34461377	0.000591663	0.0602537
																																				ENSMUSG00000068036	Afdn	chr17	+	13850779	13851045	0.000598805	0.0608791
																																				ENSMUSG00000010608	Rbm25	chr12	+	83651645	83651750	0.000602315	0.061134
																																				ENSMUSG00000038371	Sbf2	chr7	-	110462855	110462966	0.000604122	0.0612154
																																				ENSMUSG00000027677	Ttc14	chr3	+	33803449	33803605	0.000606411	0.0612435
																																				ENSMUSG00000025217	Btrc	chr19	+	45406544	45406586	0.000606352	0.0612435
																																				ENSMUSG00000048731	Ggnbp1	chr17	+	27022250	27022340	0.00061171	0.0616235
																																				ENSMUSG00000023994	Nfya	chr17	-	48398981	48399068	0.000612425	0.0616235
																																				ENSMUSG00000021240	Abcd4	chr12	-	84606099	84606308	0.00061321	0.0616235
																																				ENSMUSG00000020076	Ddx50	chr10	-	62627520	62627682	0.000615599	0.0617617
																																				ENSMUSG00000032010	Usp2	chr9	+	44075365	44076222	0.000621412	0.0622423
																																				ENSMUSG00000039004	Bmp6	chr13	+	38485738	38485936	0.00062254	0.0622529
																																				ENSMUSG00000003752	Itpkc	chr7	-	27212311	27212383	0.00062569	0.0624654
																																				ENSMUSG00000029055	Plch2	chr4	-	154986214	154987016	0.000628962	0.0626893
																																				ENSMUSG00000060275	Nrg2	chr18	-	36032335	36032412	0.000633212	0.0629086
																																				ENSMUSG00000018932	Map2k3	chr11	+	60945510	60945562	0.000633228	0.0629086
																																				ENSMUSG00000028383	Hsdl2	chr4	+	59593236	59593335	0.000635859	0.0630671
																																				ENSMUSG00000033174	Mgll	chr6	+	88764595	88764702	0.000640312	0.0634055
																																				ENSMUSG00000029782	Tmem209	chr6	-	30506785	30506917	0.000645394	0.063805
																																				ENSMUSG00000036529	Sbf1	chr15	-	89301842	89301970	0.000651913	0.0642581
																																				ENSMUSG00000020974	Pole2	chr12	-	69204090	69204267	0.000652088	0.0642581
																																				ENSMUSG00000051331	Cacna1c	chr6	-	118715902	118715977	0.000661582	0.0650884
																																				ENSMUSG00000032312	Csk	chr9	-	57633994	57634045	0.000666202	0.0654371
																																				ENSMUSG00000003418	St8sia6	chr2	-	13723442	13723532	0.000669973	0.0657016
																																				ENSMUSG00000053332	Gas5	chr1	+	161035982	161036244	0.000677141	0.0662978
																																				ENSMUSG00000029676	Pot1a	chr6	-	25748290	25748382	0.00068006	0.0663702
																																				ENSMUSG00000032384	Csnk1g1	chr9	+	65950015	65950064	0.000679406	0.0663702
																																				ENSMUSG00000015474	Ppt2	chr17	-	34625835	34625931	0.000682959	0.0665464
																																				ENSMUSG00000053333	Dis3l2	chr1	+	86812511	86812589	0.000684924	0.0666313
																																				ENSMUSG00000032609	Klhdc8b	chr9	-	108459224	108459309	0.000688468	0.0668693
																																				ENSMUSG00000023007	Prpf40b	chr15	+	99303282	99303363	0.000693935	0.0671884
																																				ENSMUSG00000030083	Abtb1	chr6	-	88839184	88839230	0.00069396	0.0671884
																																				ENSMUSG00000028041	Adam15	chr3	-	89340400	89340472	0.000702891	0.067945
																																				ENSMUSG00000049606	Zfp644	chr5	-	106634830	106635436	0.000715911	0.0689872
																																				ENSMUSG00000021772	Nkiras1	chr14	+	18277843	18278101	0.000715938	0.0689872
																																				ENSMUSG00000000568	Hnrnpd	chr5	-	99962097	99962204	0.000719302	0.0692018
																																				ENSMUSG00000018899	Irf1	chr11	+	53775053	53775103	0.00072194	0.0693461
																																				ENSMUSG00000027508	Pag1	chr3	-	9787261	9787320	0.000726656	0.0696891
																																				ENSMUSG00000042831	Alkbh6	chr7	+	30313472	30313598	0.000729708	0.0698719
																																				ENSMUSG00000031885	Cbfb	chr8	+	105202451	105202547	0.000732312	0.0700111
																																				ENSMUSG00000032637	Atxn2l	chr7	-	126492443	126492608	0.000734823	0.0701301
																																				ENSMUSG00000036368	Rmdn2	chr17	+	79627461	79628379	0.000739387	0.0701301
																																				ENSMUSG00000048874	Phf3	chr1	-	30829842	30831559	0.000737668	0.0701301
																																				ENSMUSG00000030172	Erc1	chr6	-	119824385	119825209	0.000740466	0.0701301
																																				ENSMUSG00000030516	Tjp1	chr7	-	65343614	65343739	0.000736612	0.0701301
																																				ENSMUSG00000024054	Smchd1	chr17	-	71455604	71455735	0.000740381	0.0701301
																																				ENSMUSG00000022558	Mroh1	chr15	+	76443249	76443404	0.000747193	0.0706573
																																				ENSMUSG00000055994	Nod2	chr8	+	88672674	88672758	0.000750755	0.0707743
																																				ENSMUSG00000108621	Gm37494	chr7	+	39553227	39553332	0.000749906	0.0707743
																																				ENSMUSG00000033799	Fam208b	chr13	-	3568751	3568857	0.000756021	0.0710508
																																				ENSMUSG00000037447	Arid5a	chr1	+	36317609	36317662	0.000754952	0.0710508
																																				ENSMUSG00000028597	Gpx7	chr4	-	108403200	108403462	0.000757521	0.071082
																																				ENSMUSG00000030409	Dmpk	chr7	+	19092207	19092254	0.000762082	0.0714001
																																				ENSMUSG00000010755	Cars	chr7	-	143559648	143559708	0.000767929	0.0718373
																																				ENSMUSG00000027610	Gss	chr2	-	155566802	155566884	0.000772186	0.0718995
																																				ENSMUSG00000029920	Smarcad1	chr6	+	65111775	65111885	0.000773316	0.0718995
																																				ENSMUSG00000025006	Sorbs1	chr19	-	40300242	40300302	0.000773316	0.0718995
																																				ENSMUSG00000026790	Odf2	chr2	+	29893000	29893154	0.000772891	0.0718995
																																				ENSMUSG00000047866	Lonp2	chr8	+	86637902	86637997	0.000776783	0.0721118
																																				ENSMUSG00000017715	Pgs1	chr11	+	118019606	118019732	0.000781603	0.0724488
																																				ENSMUSG00000039126	Prune2	chr19	+	17216325	17216373	0.000783986	0.0725592
																																				ENSMUSG00000040025	Ythdf2	chr4	-	132204131	132205715	0.000797068	0.073658
																																				ENSMUSG00000028826	Tmem57	chr4	-	134836766	134837034	0.000803338	0.074125
																																				ENSMUSG00000001036	Epn2	chr11	-	61548007	61548042	0.000809314	0.0743385
																																				ENSMUSG00000037058	Paip2	chr18	+	35599712	35599758	0.000807881	0.0743385
																																				ENSMUSG00000033066	Gas7	chr11	+	67643280	67643366	0.000809128	0.0743385
																																				ENSMUSG00000027523	Gnas	chr2	+	174341652	174341707	0.000812929	0.0745581
																																				ENSMUSG00000024074	Crim1	chr17	+	78281245	78281366	0.000820085	0.0750623
																																				ENSMUSG00000020593	Lpin1	chr12	-	16562362	16562456	0.000820892	0.0750623
																																				ENSMUSG00000037134	Prmt9	chr8	+	77555664	77555813	0.000823366	0.0751756
																																				ENSMUSG00000034037	Fgd5	chr6	+	92050389	92050549	0.000825724	0.0752781
																																				ENSMUSG00000014633	Cmc2	chr8	-	116911083	116911234	0.000827042	0.0752855
																																				ENSMUSG00000025156	Gps1	chr11	+	120784646	120784725	0.000832518	0.0756709
																																				ENSMUSG00000070699	Sars2	chr7	+	28747831	28747937	0.000835354	0.0758155
																																				ENSMUSG00000029344	Tpst2	chr5	+	112311683	112311734	0.000840711	0.076075
																																				ENSMUSG00000037031	Tspan15	chr10	-	62191467	62191584	0.000839932	0.076075
																																				ENSMUSG00000037190	Cyb561d2	chr9	-	107541496	107541650	0.000843357	0.0762012
																																				ENSMUSG00000029687	Ezh2	chr6	-	47546748	47546830	0.000846456	0.0763679
																																				ENSMUSG00000026280	Atg4b	chr1	+	93775627	93775700	0.000850147	0.0765874
																																				ENSMUSG00000058056	Palld	chr8	-	61534857	61534908	0.000861968	0.0775376
																																				ENSMUSG00000090626	Tex9	chr9	-	72482446	72482529	0.000865254	0.0775613
																																				ENSMUSG00000025907	Rb1cc1	chr1	+	6229958	6230073	0.000867325	0.0775613
																																				ENSMUSG00000036278	Macrod1	chr19	+	7185575	7185605	0.000866521	0.0775613
																																				ENSMUSG00000029328	Hnrnpdl	chr5	-	100035634	100035739	0.000866575	0.0775613
																																				ENSMUSG00000041264	Uspl1	chr5	+	149185484	149185661	0.000872699	0.0778133
																																				ENSMUSG00000022220	Adcy4	chr14	-	55769791	55769906	0.000872581	0.0778133
																																				ENSMUSG00000035247	Hectd1	chr12	-	51768528	51769365	0.000873986	0.0778141
																																				ENSMUSG00000057604	Lmcd1	chr6	+	112328662	112328878	0.000878704	0.0780888
																																				ENSMUSG00000036054	Sugp2	chr8	+	70261230	70261317	0.000879635	0.0780888
																																				ENSMUSG00000027651	Rprd1b	chr2	+	158035995	158036125	0.000882283	0.0782098
																																				ENSMUSG00000019659	Ccdc12	chr9	+	110709893	110709955	0.000884165	0.0782243
																																				ENSMUSG00000032336	Nptn	chr9	+	58651257	58651332	0.000885016	0.0782243
																																				ENSMUSG00000022096	Hr	chr14	+	70567501	70567632	0.000886769	0.0782657
																																				ENSMUSG00000066406	Akap13	chr7	+	75683393	75683459	0.000889774	0.0784173
																																				ENSMUSG00000028982	Slc25a33	chr4	-	149752403	149752470	0.000891549	0.0784602
																																				ENSMUSG00000053399	Adamts18	chr8	-	113777679	113777962	0.000896173	0.0787533
																																				ENSMUSG00000028039	Efna3	chr3	-	89315807	89315885	0.000897648	0.0787693
																																				ENSMUSG00000035958	Tdp2	chr13	+	24832009	24832095	0.00090149	0.0789926
																																				ENSMUSG00000025580	Eif4a3	chr11	-	119292818	119292934	0.000905011	0.0791872
																																				ENSMUSG00000039633	Lonrf1	chr8	-	36231037	36231187	0.000907405	0.0792827
																																				ENSMUSG00000024592	C330018D20Rik	chr18	-	56958522	56958579	0.000913003	0.0796575
																																				ENSMUSG00000025762	Larp1b	chr3	+	40961607	40961788	0.00091535	0.0797481
																																				ENSMUSG00000026743	Mllt10	chr2	+	18092783	18092834	0.000925194	0.0804905
																																				ENSMUSG00000020400	Tnip1	chr11	-	54956020	54956178	0.000937255	0.0812661
																																				ENSMUSG00000025217	Btrc	chr19	+	45423132	45423240	0.000938112	0.0812661
																																				ENSMUSG00000020097	Sgpl1	chr10	-	61104462	61104612	0.000937544	0.0812661
																																				ENSMUSG00000055897	Ppp4r1l-ps	chr2	-	173589787	173590796	0.000941253	0.0814224
																																				ENSMUSG00000028559	Osbpl9	chr4	-	109156654	109156733	0.00094345	0.0814967
																																				ENSMUSG00000019817	Plagl1	chr10	+	13114157	13114220	0.000953596	0.0822564
																																				ENSMUSG00000074151	Nlrc5	chr8	+	94446057	94446133	0.000955836	0.082333
																																				ENSMUSG00000070031	Sp140	chr1	+	85642934	85643012	0.000963959	0.0829155
																																				ENSMUSG00000028676	Srsf10	chr4	+	135863522	135863576	0.000967047	0.0830637
																																				ENSMUSG00000020124	Usp15	chr10	-	123163592	123163654	0.000977994	0.0836501
																																				ENSMUSG00000042138	Msantd2	chr9	+	37513613	37513703	0.000977736	0.0836501
																																				ENSMUSG00000056962	Jmjd6	chr11	-	116839837	116839931	0.000977549	0.0836501
																																				ENSMUSG00000025372	Baiap2	chr11	+	119960156	119960243	0.000980989	0.0837233
																																				ENSMUSG00000039201	Tbc1d25	chrX	-	8172737	8172892	0.000981599	0.0837233
																																				ENSMUSG00000026074	Map4k4	chr1	+	40008330	40008339	0.00099322	0.084596
																																				ENSMUSG00000030172	Erc1	chr6	-	119824385	119824619	0.000995982	0.0847127
																																				ENSMUSG00000026135	Zfp142	chr1	-	74579324	74579927	0.00100106	0.0848174
																																				ENSMUSG00000056211	R3hdm1	chr1	+	128184399	128184654	0.000999714	0.0848174
																																				ENSMUSG00000037373	Ctbp1	chr5	-	33249106	33249224	0.00100139	0.0848174
																																				ENSMUSG00000025280	Polr3a	chr14	-	24482786	24482958	0.00101218	0.0856118
																																				ENSMUSG00000004798	Ulk2	chr11	-	61830589	61830691	0.00102164	0.086292
																																				ENSMUSG00000042810	Krba1	chr6	+	48408528	48408726	0.00102551	0.086499
																																				ENSMUSG00000021614	Vcan	chr13	-	89688284	89693501	0.00103778	0.0874136
																																				ENSMUSG00000057229	Dmac2	chr7	+	25621423	25621512	0.00104027	0.0874445
																																				ENSMUSG00000022098	Bmp1	chr14	-	70507452	70507558	0.00104246	0.0874445
																																				ENSMUSG00000056493	Foxk1	chr5	+	142455352	142455577	0.00104206	0.0874445
																																				ENSMUSG00000021196	Pfkp	chr13	-	6593100	6593253	0.00104478	0.0874947
																																				ENSMUSG00000022106	Rcbtb2	chr14	+	73158387	73158445	0.00104593	0.0874947
																																				ENSMUSG00000055322	Tns1	chr1	-	73941909	73942106	0.00105001	0.0877154
																																				ENSMUSG00000079334	Nat6	chr9	+	107580456	107580935	0.00105311	0.0877334
																																				ENSMUSG00000032175	Tyk2	chr9	-	21124410	21124558	0.00105304	0.0877334
																																				ENSMUSG00000049811	Fam161a	chr11	+	23021493	23021661	0.00105696	0.0879345
																																				ENSMUSG00000031885	Cbfb	chr8	+	105202451	105202578	0.00106074	0.0881281
																																				ENSMUSG00000102976	Zc3h11a	chr1	-	133660575	133660621	0.00106266	0.0881452
																																				ENSMUSG00000026667	Uhmk1	chr1	-	170208654	170208749	0.00106428	0.0881452
																																				ENSMUSG00000026074	Map4k4	chr1	+	40003756	40003987	0.00106529	0.0881452
																																				ENSMUSG00000037003	Tns2	chr15	+	102112407	102112576	0.00106756	0.0882098
																																				ENSMUSG00000038990	Cables2	chr2	-	180260643	180260750	0.00106896	0.0882098
																																				ENSMUSG00000024588	Fech	chr18	-	64483333	64483457	0.00107098	0.0882566
																																				ENSMUSG00000029397	Rchy1	chr5	-	91957534	91957650	0.00107388	0.0883759
																																				ENSMUSG00000028689	Ccdc163	chr4	+	116714015	116714149	0.00108184	0.0889111
																																				ENSMUSG00000050945	Zfp438	chr18	-	5213118	5214919	0.00109273	0.0896847
																																				ENSMUSG00000030960	Eef1akmt2	chr7	-	132831359	132831576	0.0010951	0.0897585
																																				ENSMUSG00000021990	Spata13	chr14	+	60709424	60709569	0.00110087	0.0901102
																																				ENSMUSG00000003123	Lipe	chr7	-	25384361	25384664	0.00110671	0.0904663
																																				ENSMUSG00000022607	Ptk2	chr15	-	73391758	73391880	0.00110833	0.0904775
																																				ENSMUSG00000025959	Klf7	chr1	-	64042313	64042437	0.00111249	0.0906952
																																				ENSMUSG00000038506	Dcun1d2	chr8	-	13258946	13259043	0.001114	0.0906973
																																				ENSMUSG00000066839	Ecsit	chr9	-	22078147	22078265	0.00111706	0.0908248
																																				ENSMUSG00000022747	St3gal6	chr16	-	58488903	58488981	0.00111965	0.0909138
																																				ENSMUSG00000044433	Camsap3	chr8	+	3598892	3598988	0.00112159	0.0909501
																																				ENSMUSG00000053453	Thoc7	chr14	-	13957553	13957631	0.00112735	0.0912958
																																				ENSMUSG00000009079	Ewsr1	chr11	-	5079484	5079519	0.00113453	0.091755
																																				ENSMUSG00000026965	Anapc2	chr2	+	25280126	25280202	0.00114378	0.0923507
																																				ENSMUSG00000017802	Retreg3	chr11	-	101102882	101103009	0.00114506	0.0923507
																																				ENSMUSG00000020661	Dnmt3a	chr12	+	3904139	3904225	0.00114644	0.0923507
																																				ENSMUSG00000026254	Eif4e2	chr1	+	87232402	87232481	0.00116518	0.0937363
																																				ENSMUSG00000090841	Myl6	chr10	-	128491719	128491764	0.00117154	0.0941235
																																				ENSMUSG00000032511	Scn5a	chr9	-	119515902	119516061	0.00118045	0.0944653
																																				ENSMUSG00000044906	4930503L19Rik	chr18	-	70458316	70458448	0.00118024	0.0944653
																																				ENSMUSG00000003123	Lipe	chr7	-	25384372	25384664	0.00117836	0.0944653
																																				ENSMUSG00000111497	Gm38431	chr9	-	21076566	21076641	0.00118656	0.0947517
																																				ENSMUSG00000048000	Gigyf2	chr1	+	87379967	87380008	0.00118714	0.0947517
																																				ENSMUSG00000024780	Cdc37l1	chr19	+	29013810	29013953	0.00119784	0.0954806
																																				ENSMUSG00000036459	Wtip	chr7	-	34125484	34125586	0.00120879	0.0962272
																																				ENSMUSG00000022607	Ptk2	chr15	-	73275620	73275641	0.00121686	0.0967193
																																				ENSMUSG00000078941	Ak6	chr13	+	100664050	100664196	0.00121814	0.0967193
																																				ENSMUSG00000029101	Rgs12	chr5	+	35021115	35021259	0.00122335	0.0970062
																																				ENSMUSG00000032615	Nt5m	chr11	+	59852790	59852891	0.00123222	0.0975828
																																				ENSMUSG00000076435	Acsf2	chr11	-	94570302	94570460	0.00123555	0.0977189
																																				ENSMUSG00000038056	Kmt2c	chr5	-	25295397	25295610	0.00123946	0.0979013
																																				ENSMUSG00000027263	Tubgcp4	chr2	+	121175770	121175824	0.00125665	0.0991306
																																				ENSMUSG00000020790	Ankfy1	chr11	+	72758452	72758600	0.00126108	0.0993512
																																				ENSMUSG00000021468	Sptlc1	chr13	-	53343127	53343224	0.00126472	0.0993809
																																				ENSMUSG00000023079	Gtf2ird1	chr5	-	134388426	134388523	0.00126367	0.0993809
																																				ENSMUSG00000020721	Helz	chr11	+	107602935	107603043	0.00127244	0.0997849
																																				ENSMUSG00000071266	Zfp946	chr17	+	22428480	22428565	0.0012762	0.0997849
																																				ENSMUSG00000024799	Tm7sf2	chr19	-	6069857	6070073	0.00127642	0.0997849
																																				ENSMUSG00000021373	Cap2	chr13	+	46610063	46610149	0.00127576	0.0997849
																																				ENSMUSG00000025571	Tnrc6c	chr11	+	117755330	117755522	0.0012824	0.0999957
																																				ENSMUSG00000036504	Phpt1	chr2	-	25574187	25574312	0.0012818	0.0999957
																																				ENSMUSG00000026672	Optn	chr2	-	5024066	5024149	0.00128409	0.0999999
