# Supplementary material for: Progesterone receptor antagonists reverse stem cell expansion and the paracrine effectors of progesterone action in the mouse mammary gland
Source: Breast Cancer Res. 2021 Aug 3;23:78. doi: 10.1186/s13058-021-01455-2 (PMC8330021; doi:10.1186/s13058-021-01455-2)
Supplement: Supplementary file 13 — Additional file 13. Supplementary Table 7: Alternative splicing, EP, LM [file 13058_2021_1455_MOESM13_ESM.xlsx]

## Sheet: ALL_LM_EVENTS
Mutually Exclusive Exon									Alternative 5 prime Splice Site									Alternative 3 Prime Splice Site									Retained Introns									Skipped Exons
GeneID	geneSymbol	chr	strand	1stExonStart_0base	1stExonEnd	PValue	FDR		GeneID	geneSymbol	chr	strand	longExonStart_0base	longExonEnd	PValue	FDR		GeneID	geneSymbol	chr	strand	longExonStart_0base	longExonEnd	PValue	FDR		GeneID	geneSymbol	chr	strand	riExonStart_0base	riExonEnd	PValue	FDR		GeneID	geneSymbol	chr	strand	exonStart_0base	exonEnd	PValue	FDR
ENSMUSG00000040774	Cept1	chr3	-	106512802	106512887	0	0		ENSMUSG00000027333	Smox	chr2	+	131520094	131521171	3.61558e-10	4.31831e-07		ENSMUSG00000037266	Rsrp1	chr4	+	134926025	134926818	0	0		ENSMUSG00000037266	Rsrp1	chr4	+	134925292	134926818	0	0		ENSMUSG00000022884	Eif4a2	chr16	+	23112350	23112457	0	0
ENSMUSG00000031596	Slc7a2	chr8	+	40908055	40908195	0	0		ENSMUSG00000057894	Zfp329	chr7	-	12809696	12811666	3.72108e-10	4.31831e-07		ENSMUSG00000022412	Mief1	chr15	+	80248240	80248503	8.99095e-09	1.69974e-05		ENSMUSG00000026399	Cd55	chr1	-	130448327	130449563	8.6382e-12	1.24952e-08		ENSMUSG00000015937	H2afy	chr13	-	56088251	56088342	0	0
ENSMUSG00000032294	Pkm	chr9	+	59675028	59675195	0	0		ENSMUSG00000085396	Firre	chrX	-	50580580	50580949	2.30493e-08	1.78324e-05		ENSMUSG00000038685	Rtel1	chr2	+	181355309	181355552	7.02267e-08	4.42546e-05		ENSMUSG00000026034	Clk1	chr1	-	58417012	58417383	4.86135e-10	4.68797e-07		ENSMUSG00000040407	Akap9	chr5	+	3954396	3954450	0	0
ENSMUSG00000015937	H2afy	chr13	-	56088251	56088342	4.01901e-14	9.47983e-11		ENSMUSG00000041459	Tardbp	chr4	-	148618646	148618791	2.6676e-07	0.000154788		ENSMUSG00000028522	Mier1	chr4	+	103118238	103118315	4.52675e-08	4.42546e-05		ENSMUSG00000035086	Becn1	chr11	-	101295533	101296316	2.74801e-09	1.9875e-06		ENSMUSG00000033295	Ptprf	chr4	-	118227818	118227845	0	0
ENSMUSG00000026879	Gsn	chr2	+	35266819	35266903	3.86768e-12	7.29832e-09		ENSMUSG00000109324	Prmt1	chr7	-	44983770	44984133	3.51449e-07	0.000163143		ENSMUSG00000025872	Thoc3	chr13	-	54466179	54466455	6.77439e-08	4.42546e-05		ENSMUSG00000022332	Khdrbs3	chr15	+	69092900	69094516	1.87495e-08	1.08484e-05		ENSMUSG00000025290	Rps24	chr14	+	24495429	24495449	0	0
ENSMUSG00000006057	Atp5g1	chr11	-	96073961	96074039	2.4231e-11	3.81032e-08		ENSMUSG00000032557	Uba5	chr9	-	104060158	104060307	6.71133e-07	0.000259617		ENSMUSG00000015790	Surf1	chr2	-	26915595	26915769	5.98176e-08	4.42546e-05		ENSMUSG00000025484	Bet1l	chr7	-	140854764	140855165	4.3406e-08	2.09289e-05		ENSMUSG00000031596	Slc7a2	chr8	+	40908055	40908195	0	0
ENSMUSG00000024589	Nedd4l	chr18	+	65167513	65167573	1.36747e-10	1.43357e-07		ENSMUSG00000053332	Gas5	chr1	+	161035982	161036244	8.09539e-07	0.00026842		ENSMUSG00000036879	Phkb	chr8	+	85843003	85843112	1.05802e-07	4.44485e-05		ENSMUSG00000006589	Aprt	chr8	-	122576118	122576621	5.14081e-08	2.12462e-05		ENSMUSG00000032294	Pkm	chr9	+	59675028	59675195	0	0
ENSMUSG00000064289	Tank	chr2	+	61613650	61613798	1.12213e-10	1.43357e-07		ENSMUSG00000002107	Celf2	chr2	-	6560658	6560790	1.17849e-06	0.00030392		ENSMUSG00000034771	Tle2	chr10	+	81590224	81590473	8.47666e-08	4.44485e-05		ENSMUSG00000001416	Cct3	chr3	+	88299341	88300991	6.19716e-08	2.24105e-05		ENSMUSG00000032294	Pkm	chr9	+	59675567	59675734	0	0
ENSMUSG00000064289	Tank	chr2	+	61613650	61613798	1.35052e-10	1.43357e-07		ENSMUSG00000022906	Parp9	chr16	+	35943368	35943510	1.07257e-06	0.00030392		ENSMUSG00000005506	Celf1	chr2	+	91006619	91006695	9.75512e-08	4.44485e-05		ENSMUSG00000005481	Ddx39	chr8	+	83721733	83722361	7.6642e-08	2.46361e-05		ENSMUSG00000021000	Mia2	chr12	+	59146335	59146362	3.21965e-15	1.69786e-11
ENSMUSG00000027333	Smox	chr2	+	131522058	131522219	2.89526e-10	2.73167e-07		ENSMUSG00000061751	Kalrn	chr16	-	34256151	34256360	3.09288e-06	0.00061193		ENSMUSG00000010453	Kansl3	chr1	-	36365481	36365652	4.371e-07	0.000165267		ENSMUSG00000032827	Ppp1r9a	chr6	+	5134016	5134932	1.63471e-07	4.72921e-05		ENSMUSG00000027333	Smox	chr2	+	131520411	131520646	9.32587e-15	4.42615e-11
ENSMUSG00000040451	Sgms1	chr19	-	32159523	32160363	3.49481e-10	2.99759e-07		ENSMUSG00000020472	Zkscan17	chr11	-	59503383	59503810	2.9735e-06	0.00061193		ENSMUSG00000038145	Snrk	chr9	+	122133960	122134076	5.59517e-07	0.000192321		ENSMUSG00000027333	Smox	chr2	+	131520094	131521171	2.17571e-07	5.72211e-05		ENSMUSG00000004207	Psap	chr10	+	60297536	60297545	1.42109e-14	6.13147e-11
ENSMUSG00000027333	Smox	chr2	+	131520411	131521171	1.33133e-09	1.04675e-06		ENSMUSG00000097333	Zfp87	chr13	-	67521147	67521319	3.16379e-06	0.00061193		ENSMUSG00000053332	Gas5	chr1	+	161036207	161036579	2.01317e-06	0.000634317		ENSMUSG00000012114	Med15	chr16	-	17682274	17685504	2.69688e-07	6.50173e-05		ENSMUSG00000030516	Tjp1	chr7	-	65314092	65314332	2.40696e-13	9.51974e-10
ENSMUSG00000024589	Nedd4l	chr18	+	65167513	65167573	1.61634e-09	1.17309e-06		ENSMUSG00000020530	Ggnbp2	chr11	-	84841414	84841624	3.4921e-06	0.000623474		ENSMUSG00000039988	Ankrd13c	chr3	+	157972999	157975294	2.75133e-06	0.000800214		ENSMUSG00000044252	Osbpl1a	chr18	-	12755327	12756307	1.04777e-06	0.000233169		ENSMUSG00000040774	Cept1	chr3	-	106512802	106512887	2.71561e-13	9.91426e-10
ENSMUSG00000061887	Ssbp3	chr4	+	107027216	107027297	3.78862e-09	2.55326e-06		ENSMUSG00000037363	Letm2	chr8	-	25593718	25594166	5.36982e-06	0.000890239		ENSMUSG00000060073	Psma3	chr12	+	70983318	70983442	5.3478e-06	0.00144429		ENSMUSG00000028467	Gba2	chr4	-	43569180	43569955	1.38507e-06	0.000283179		ENSMUSG00000067367	Lyar	chr5	+	38222930	38223054	3.85469e-13	1.30677e-09
ENSMUSG00000027333	Smox	chr2	+	131522147	131522219	1.22676e-08	7.7163e-06		ENSMUSG00000029335	Bmp3	chr5	+	98872029	98873007	1.04487e-05	0.00161676		ENSMUSG00000072653	Zfp783	chr6	+	47945836	47945962	6.65816e-06	0.0016783		ENSMUSG00000041423	Paqr6	chr3	+	88365027	88365802	1.46826e-06	0.000283179		ENSMUSG00000031596	Slc7a2	chr8	+	40908397	40908534	5.47562e-13	1.73252e-09
ENSMUSG00000027333	Smox	chr2	+	131522147	131522219	1.33959e-08	7.89937e-06		ENSMUSG00000040785	Ttc3	chr16	+	94370750	94370971	1.84646e-05	0.00243641		ENSMUSG00000031729	Ist1	chr8	-	109675375	109676850	7.86929e-06	0.00185961		ENSMUSG00000003778	Brd8	chr18	-	34608417	34609949	4.12204e-06	0.000745317		ENSMUSG00000024038	Ndufv3	chr17	+	31527309	31528401	7.55063e-13	2.23975e-09
ENSMUSG00000002107	Celf2	chr2	-	6721416	6721613	2.07191e-08	1.14991e-05		ENSMUSG00000025237	Parp6	chr9	+	59641023	59641810	1.8895e-05	0.00243641		ENSMUSG00000031169	Porcn	chrX	-	8204195	8204388	1.0586e-05	0.00235445		ENSMUSG00000058427	Cxcl2	chr5	+	90904356	90905938	4.6399e-06	0.000789602		ENSMUSG00000029810	Tmem176b	chr6	-	48840360	48840453	1.15929e-12	3.23655e-09
ENSMUSG00000037058	Paip2	chr18	+	35599712	35599758	4.14791e-08	2.1742e-05		ENSMUSG00000027660	Skil	chr3	+	31113407	31113640	1.88729e-05	0.00243641		ENSMUSG00000037487	Ubr5	chr15	-	37973302	37975671	2.20602e-05	0.00463387		ENSMUSG00000039205	Ciz1	chr2	+	32370863	32371408	7.79332e-06	0.00118664		ENSMUSG00000027333	Smox	chr2	+	131520411	131521171	1.52567e-12	4.02276e-09
ENSMUSG00000021981	Cab39l	chr14	+	59461634	59461702	5.30927e-08	2.63647e-05		ENSMUSG00000074129	Rpl13a	chr7	-	45128541	45128735	2.66026e-05	0.00324972		ENSMUSG00000020328	Nudcd2	chr11	+	40736492	40736644	2.42994e-05	0.00483558		ENSMUSG00000015536	Mocs2	chr13	+	114825210	114826281	7.5496e-06	0.00118664		ENSMUSG00000027333	Smox	chr2	+	131521054	131521171	2.17593e-12	5.43535e-09
ENSMUSG00000022094	Slc39a14	chr14	-	70313600	70313770	1.11739e-07	5.27127e-05		ENSMUSG00000097277	2900076A07Rik	chr7	+	81523570	81523723	2.83483e-05	0.00328982		ENSMUSG00000066026	Dhrs3	chr4	+	144919229	144919504	4.74799e-05	0.00864191		ENSMUSG00000015176	Nolc1	chr19	+	46078702	46079021	9.23814e-06	0.0013363		ENSMUSG00000029810	Tmem176b	chr6	-	48840360	48840453	4.1791e-12	9.91722e-09
ENSMUSG00000015937	H2afy	chr13	-	56083119	56083294	1.32655e-07	5.95999e-05		ENSMUSG00000022864	D16Ertd472e	chr16	-	78576190	78576657	3.73411e-05	0.00412708		ENSMUSG00000018727	Cpsf4l	chr11	-	113702412	113702509	4.79979e-05	0.00864191		ENSMUSG00000109378	Gm49396	chr7	+	30566748	30567500	1.03972e-05	0.00143234		ENSMUSG00000022841	Ap2m1	chr16	+	20540807	20540813	4.92051e-12	1.11206e-08
ENSMUSG00000035325	Sec31a	chr5	-	100369595	100369634	2.15977e-07	9.26247e-05		ENSMUSG00000060073	Psma3	chr12	+	70978732	70978839	0.000108008	0.0109463		ENSMUSG00000051675	Trim32	chr4	+	65613128	65616238	5.4798e-05	0.00941778		ENSMUSG00000022884	Eif4a2	chr16	+	23110579	23111263	1.4349e-05	0.00188689		ENSMUSG00000032294	Pkm	chr9	+	59675028	59675195	5.66713e-12	1.22258e-08
ENSMUSG00000046753	Ccdc66	chr14	-	27500240	27500682	3.69194e-07	0.00015145		ENSMUSG00000041528	Rnf123	chr9	-	108063902	108064027	0.000108473	0.0109463		ENSMUSG00000041180	Hectd2	chr19	+	36601428	36601528	5.81987e-05	0.00948297		ENSMUSG00000036073	Galt	chr4	+	41756512	41756995	2.0944e-05	0.00262888		ENSMUSG00000031729	Ist1	chr8	-	109676757	109676850	6.14375e-12	1.26778e-08
ENSMUSG00000027333	Smox	chr2	+	131522058	131522219	3.8713e-07	0.00015219		ENSMUSG00000034729	Mrps10	chr17	+	47372426	47372645	0.000120798	0.0112149		ENSMUSG00000056394	Lig1	chr7	+	13289387	13289495	6.01934e-05	0.00948297		ENSMUSG00000068039	Tcp1	chr17	+	12918042	12919925	2.18089e-05	0.00262888		ENSMUSG00000024589	Nedd4l	chr18	+	65167513	65167573	7.57405e-12	1.4978e-08
ENSMUSG00000032366	Tpm1	chr9	-	67031950	67032026	6.43078e-07	0.000242697		ENSMUSG00000059005	Hnrnpa3	chr2	+	75659317	75659389	0.000118598	0.0112149		ENSMUSG00000020366	Mapk9	chr11	+	49869171	49869310	7.41129e-05	0.0112088		ENSMUSG00000028107	Tars2	chr3	-	95748486	95750417	3.16428e-05	0.0036617		ENSMUSG00000022139	Mbnl2	chr14	+	120395711	120395765	1.75433e-11	3.33049e-08
ENSMUSG00000015937	H2afy	chr13	-	56084195	56084285	7.88166e-07	0.00027542		ENSMUSG00000005417	Mprip	chr11	+	59737071	59737582	0.000154985	0.013323		ENSMUSG00000053158	Fes	chr7	-	80382312	80382431	8.65938e-05	0.0124404		ENSMUSG00000085385	Snhg17	chr2	-	158359181	158360599	3.34238e-05	0.00371904		ENSMUSG00000097743	Gm16973	chr14	-	56699148	56699306	2.20971e-11	4.03366e-08
ENSMUSG00000037795	N4bp2	chr5	+	65786105	65786361	7.79823e-07	0.00027542		ENSMUSG00000026883	Dab2ip	chr2	+	35643887	35644124	0.000150271	0.013323		ENSMUSG00000109841	E330011O21Rik	chr16	-	78253436	78253496	9.21266e-05	0.0124404		ENSMUSG00000004455	Ppp1cc	chr5	+	122174054	122175273	3.53517e-05	0.00378787		ENSMUSG00000022587	Ly6e	chr15	+	74955607	74955717	2.47894e-11	4.35752e-08
ENSMUSG00000020456	Ogdh	chr11	+	6316764	6316855	8.31672e-07	0.000280244		ENSMUSG00000006638	Abhd1	chr5	+	30950065	30950248	0.000215068	0.0178276		ENSMUSG00000030590	Fam98c	chr7	-	29153321	29154535	8.9363e-05	0.0124404		ENSMUSG00000010608	Rbm25	chr12	+	83660594	83664259	4.81727e-05	0.00497727		ENSMUSG00000022587	Ly6e	chr15	+	74955566	74955717	2.84635e-11	4.82466e-08
ENSMUSG00000024589	Nedd4l	chr18	+	65167513	65167573	8.7976e-07	0.000286225		ENSMUSG00000019861	Gopc	chr10	-	52354571	52358937	0.000287294	0.0229935		ENSMUSG00000041674	BC006965	chr11	-	112691291	112691714	0.000112579	0.014678		ENSMUSG00000057649	Brd9	chr13	+	73941943	73942806	5.41339e-05	0.00540032		ENSMUSG00000022587	Ly6e	chr15	+	74955482	74955717	3.4068e-11	5.57552e-08
ENSMUSG00000026319	2310035C23Rik	chr1	+	105740434	105740517	9.88573e-07	0.000310906		ENSMUSG00000030788	Rnf141	chr7	-	110837076	110837270	0.000343244	0.0260074		ENSMUSG00000026812	Tsc1	chr2	+	28678951	28679118	0.000122811	0.014979		ENSMUSG00000035842	Ddx11	chr17	+	66149030	66149313	6.69367e-05	0.00645493		ENSMUSG00000034101	Ctnnd1	chr2	-	84603187	84603274	3.55137e-11	5.61839e-08
ENSMUSG00000027900	Dram2	chr3	+	106566044	106566184	1.40628e-06	0.000428007		ENSMUSG00000030619	Eed	chr7	-	89956254	89956413	0.000347363	0.0260074		ENSMUSG00000036989	Trim3	chr7	-	105619058	105619228	0.000119599	0.014979		ENSMUSG00000039449	Prpf18	chr2	-	4637147	4638995	7.83721e-05	0.00731389		ENSMUSG00000032067	Pts	chr9	-	50525261	50525284	4.31706e-11	6.40287e-08
ENSMUSG00000053332	Gas5	chr1	+	161036548	161036579	1.46214e-06	0.000431103		ENSMUSG00000021238	Aldh6a1	chr12	-	84442070	84443788	0.000395098	0.0277886		ENSMUSG00000037426	Depdc5	chr5	+	32937520	32937704	0.000138658	0.0163833		ENSMUSG00000040441	Slc26a10	chr10	-	127174283	127174901	0.000128047	0.0113686		ENSMUSG00000098090	2700099C18Rik	chr17	+	94761497	94761604	4.19051e-11	6.40287e-08
ENSMUSG00000030739	Myh14	chr7	-	44657934	44658037	1.63474e-06	0.000467387		ENSMUSG00000040918	Slc19a2	chr1	+	164256746	164257349	0.000393173	0.0277886		ENSMUSG00000033060	Lmo7	chr14	+	101913158	101913346	0.000159116	0.0167116		ENSMUSG00000056962	Jmjd6	chr11	-	116839837	116840545	0.00012968	0.0113686		ENSMUSG00000040774	Cept1	chr3	-	106520008	106520093	5.32235e-11	7.53522e-08
ENSMUSG00000035325	Sec31a	chr5	-	100369595	100369634	3.59339e-06	0.000997167		ENSMUSG00000024188	Luc7l	chr17	+	26252965	26254388	0.000414672	0.0283075		ENSMUSG00000038685	Rtel1	chr2	+	181355309	181355552	0.00015511	0.0167116		ENSMUSG00000027569	Mrgbp	chr2	+	180584405	180584871	0.000139298	0.0118526		ENSMUSG00000027333	Smox	chr2	+	131520921	131521171	5.39806e-11	7.53522e-08
ENSMUSG00000035325	Sec31a	chr5	-	100369595	100369634	4.15406e-06	0.00111982		ENSMUSG00000030990	Pgap2	chr7	+	102235661	102235872	0.000477515	0.0307864		ENSMUSG00000003299	Mrpl4	chr9	+	21007363	21007540	0.000152686	0.0167116		ENSMUSG00000033540	Idua	chr5	+	108680110	108680497	0.000146649	0.0121216		ENSMUSG00000034940	Synrg	chr11	+	84039655	84039691	8.18231e-11	1.10954e-07
ENSMUSG00000071454	Dtnb	chr12	+	3773550	3773640	6.49533e-06	0.00170232		ENSMUSG00000022948	Setd4	chr16	-	93590255	93591303	0.000464367	0.0307864		ENSMUSG00000027478	Dnmt3b	chr2	+	153675725	153675813	0.000155325	0.0167116		ENSMUSG00000027333	Smox	chr2	+	131520094	131521171	0.000156853	0.0126049		ENSMUSG00000030739	Myh14	chr7	-	44657416	44657440	1.37728e-10	1.81575e-07
ENSMUSG00000020366	Mapk9	chr11	+	49863543	49863673	9.27802e-06	0.00236589		ENSMUSG00000024845	Tmem134	chr19	+	4127549	4127836	0.000530859	0.0333007		ENSMUSG00000017686	Rhot1	chr11	+	80243369	80243490	0.000165113	0.0168727		ENSMUSG00000014873	Surf2	chr2	+	26917427	26919055	0.000178362	0.013946		ENSMUSG00000022884	Eif4a2	chr16	+	23109119	23109259	2.65901e-10	3.41079e-07
ENSMUSG00000022677	Fopnl	chr16	-	14311046	14311131	9.65165e-06	0.0023964		ENSMUSG00000028467	Gba2	chr4	-	43569488	43569955	0.000556849	0.0340117		ENSMUSG00000029472	Anapc5	chr5	-	122800450	122800608	0.000186652	0.0185718		ENSMUSG00000041459	Tardbp	chr4	-	148612381	148618791	0.000206652	0.0157327		ENSMUSG00000020788	Atp2a3	chr11	+	72989474	72989547	8.80488e-10	1.09971e-06
ENSMUSG00000053332	Gas5	chr1	+	161036819	161037315	1.25375e-05	0.0030331		ENSMUSG00000036893	Ehmt1	chr2	-	24886996	24887069	0.00058676	0.0340468		ENSMUSG00000029472	Anapc5	chr5	-	122800450	122800632	0.000198235	0.0187382		ENSMUSG00000031939	Taf1d	chr9	+	15311526	15314032	0.00022757	0.016881		ENSMUSG00000109324	Prmt1	chr7	-	44983770	44984133	1.49222e-09	1.81596e-06
ENSMUSG00000027333	Smox	chr2	+	131520411	131521171	1.5294e-05	0.0034879		ENSMUSG00000030815	Phkg2	chr7	+	127577534	127578029	0.000573488	0.0340468		ENSMUSG00000024299	Adamts10	chr17	+	33549479	33549609	0.000195268	0.0187382		ENSMUSG00000003545	Fosb	chr7	-	19302701	19305302	0.000238482	0.0172482		ENSMUSG00000043987	Cep164	chr9	-	45805985	45807644	1.70051e-09	2.0177e-06
ENSMUSG00000028133	Rwdd3	chr3	-	121158767	121159255	1.51563e-05	0.0034879		ENSMUSG00000023079	Gtf2ird1	chr5	-	134388426	134388523	0.000724432	0.0382138		ENSMUSG00000028114	Mettl14	chr3	-	123368296	123371485	0.000204743	0.0188813		ENSMUSG00000010097	Nxf1	chr19	+	8764921	8766833	0.000245036	0.01729		ENSMUSG00000021981	Cab39l	chr14	+	59479043	59479184	1.93341e-09	2.23809e-06
ENSMUSG00000028580	Pum1	chr4	+	130741462	130741556	1.55264e-05	0.0034879		ENSMUSG00000043243	Fam129c	chr8	+	71604927	71605718	0.000684577	0.0382138		ENSMUSG00000057421	Las1l	chrX	-	95953221	95955211	0.000251481	0.0226393		ENSMUSG00000027263	Tubgcp4	chr2	+	121189361	121189965	0.000253572	0.0174663		ENSMUSG00000020788	Atp2a3	chr11	+	72989474	72989560	2.35799e-09	2.6186e-06
ENSMUSG00000028573	Fggy	chr4	+	95769425	95769529	1.7873e-05	0.00392166		ENSMUSG00000087380	2210408F21Rik	chr6	+	31328288	31328389	0.000710182	0.0382138		ENSMUSG00000019817	Plagl1	chr10	+	13116695	13116781	0.000270705	0.0234263		ENSMUSG00000007038	Neu1	chr17	+	34932565	34934185	0.000276466	0.0186004		ENSMUSG00000022721	Trmt2a	chr16	+	18251358	18251474	2.37247e-09	2.6186e-06
ENSMUSG00000030583	Sipa1l3	chr7	-	29488259	29488324	1.89046e-05	0.00405375		ENSMUSG00000042289	Hsd3b7	chr7	+	127802013	127802201	0.000704353	0.0382138		ENSMUSG00000032633	Flcn	chr11	-	59795140	59795575	0.000272615	0.0234263		ENSMUSG00000039308	Ndst2	chr14	-	20724460	20724820	0.000355061	0.0233453		ENSMUSG00000073411	H2-D1	chr17	+	35263838	35264114	2.85915e-09	3.08405e-06
ENSMUSG00000027508	Pag1	chr3	-	9706082	9706289	2.87969e-05	0.00603775		ENSMUSG00000044465	Fam160a2	chr7	-	105383780	105384572	0.000814115	0.0419902		ENSMUSG00000003299	Mrpl4	chr9	+	21007327	21007540	0.000290257	0.0243881		ENSMUSG00000026199	Ankzf1	chr1	+	75195062	75195712	0.000367872	0.0236501		ENSMUSG00000064289	Tank	chr2	+	61593996	61594201	2.96268e-09	3.1247e-06
ENSMUSG00000034252	Senp6	chr9	+	80092266	80092412	3.21481e-05	0.00659385		ENSMUSG00000054252	Fgfr3	chr5	+	33721723	33721954	0.000851268	0.042952		ENSMUSG00000035021	Baz1a	chr12	-	54927563	54927713	0.000308786	0.0253808		ENSMUSG00000038828	Tmem214	chr5	+	30872686	30872904	0.000378158	0.0237829		ENSMUSG00000114470	Gm49395	chr13	-	115088704	115088961	4.85242e-09	5.00654e-06
ENSMUSG00000002107	Celf2	chr2	-	6664114	6664197	3.63397e-05	0.00699724		ENSMUSG00000038860	Garnl3	chr2	-	33104848	33105023	0.000894615	0.0429585		ENSMUSG00000029283	Cdc7	chr5	+	106974600	106975660	0.000319846	0.0257306		ENSMUSG00000029208	Guf1	chr5	+	69567127	69568497	0.000425495	0.0261906		ENSMUSG00000039753	Fbxl5	chr5	-	43760706	43760855	5.83374e-09	5.89096e-06
ENSMUSG00000070702	Csn1s1	chr5	+	87671005	87671041	3.56844e-05	0.00699724		ENSMUSG00000053332	Gas5	chr1	+	161035751	161036014	0.000906922	0.0429585		ENSMUSG00000028467	Gba2	chr4	-	43570671	43570911	0.000387394	0.0305153		ENSMUSG00000015790	Surf1	chr2	-	26915595	26916006	0.00048049	0.0289596		ENSMUSG00000026319	2310035C23Rik	chr1	+	105740434	105740517	6.67728e-09	6.46756e-06
ENSMUSG00000008305	Tle1	chr4	-	72169121	72169196	3.59253e-05	0.00699724		ENSMUSG00000002949	Timm44	chr8	-	4265225	4266680	0.000895215	0.0429585		ENSMUSG00000028601	Echdc2	chr4	+	108172738	108172972	0.000465829	0.035226		ENSMUSG00000021282	Eif5	chr12	+	111539407	111540302	0.000554675	0.0322747		ENSMUSG00000066406	Akap13	chr7	+	75683393	75683459	6.64862e-09	6.46756e-06
ENSMUSG00000022892	App	chr16	-	85040250	85040307	5.00253e-05	0.00943977		ENSMUSG00000000804	Usp32	chr11	-	85036479	85036639	0.00100167	0.0464976		ENSMUSG00000027333	Smox	chr2	+	131520921	131521171	0.000461941	0.035226		ENSMUSG00000022756	Slc7a4	chr16	-	17573945	17574586	0.000557806	0.0322747		ENSMUSG00000037608	Bclaf1	chr10	+	20327163	20327391	6.81926e-09	6.47298e-06
ENSMUSG00000064215	Ifi27	chr12	+	103437389	103437524	6.28022e-05	0.0116184		ENSMUSG00000024037	Wdr4	chr17	-	31509768	31509912	0.0010801	0.0491549		ENSMUSG00000036552	Ermard	chr17	+	15063601	15064232	0.000511884	0.0379497		ENSMUSG00000027297	Ltk	chr2	-	119753113	119753491	0.000623722	0.0336303		ENSMUSG00000040263	Klhdc4	chr8	-	121821781	121821997	7.37329e-09	6.65823e-06
ENSMUSG00000062906	Hdac10	chr15	-	89126629	89126706	6.53922e-05	0.0117052		ENSMUSG00000014418	Hps5	chr7	-	46773119	46773269	0.00112671	0.0502905		ENSMUSG00000060373	Hnrnpc	chr14	-	52075254	52075436	0.000528341	0.0384165		ENSMUSG00000031729	Ist1	chr8	-	109675375	109676850	0.000627735	0.0336303		ENSMUSG00000052539	Magi3	chr3	-	104016601	104016692	7.25175e-09	6.65823e-06
ENSMUSG00000044573	Acp1	chr12	-	30896115	30896221	6.57526e-05	0.0117052		ENSMUSG00000031109	Enox2	chrX	-	49286844	49286904	0.00120687	0.0526869		ENSMUSG00000020282	Rhbdf1	chr11	-	32214392	32214602	0.000562016	0.040094		ENSMUSG00000027263	Tubgcp4	chr2	+	121189361	121189965	0.000621549	0.0336303		ENSMUSG00000074513	Arfip1	chr3	-	84529169	84529265	7.43528e-09	6.65823e-06
ENSMUSG00000028273	Pdlim5	chr3	-	142281851	142281983	7.26552e-05	0.0126945		ENSMUSG00000039219	Arid4b	chr13	+	14169918	14170179	0.0012258	0.0526869		ENSMUSG00000042208	0610010F05Rik	chr11	-	23622435	23622529	0.000583498	0.0401129		ENSMUSG00000030800	Prss8	chr7	-	127929797	127930104	0.000610507	0.0336303		ENSMUSG00000027763	Mbnl1	chr3	+	60614682	60614736	7.89518e-09	6.93913e-06
ENSMUSG00000014361	Mertk	chr2	+	128738195	128738369	7.51617e-05	0.0128936		ENSMUSG00000020288	Ahsa2	chr11	-	23496690	23496881	0.00125868	0.0531163		ENSMUSG00000015790	Surf1	chr2	-	26915595	26915784	0.00057689	0.0401129		ENSMUSG00000002997	Prkar2b	chr12	-	31958475	31960522	0.000835296	0.0439366		ENSMUSG00000034908	Sidt2	chr9	-	45948214	45948308	9.07726e-09	7.83302e-06
ENSMUSG00000097564	C430014B12Rik	chr1	-	82695633	82695759	7.80556e-05	0.013151		ENSMUSG00000027514	Zbp1	chr2	-	173210535	173212266	0.00140505	0.0582342		ENSMUSG00000033540	Idua	chr5	+	108680294	108680497	0.000595086	0.0401789		ENSMUSG00000068744	Psrc1	chr3	+	108384235	108384431	0.000898433	0.0459924		ENSMUSG00000037405	Icam1	chr9	+	21026311	21026599	1.1395e-08	9.65743e-06
ENSMUSG00000021990	Spata13	chr14	+	60636367	60636646	8.39193e-05	0.0138908		ENSMUSG00000026857	Ntmt1	chr2	+	30819628	30819832	0.00155149	0.0621254		ENSMUSG00000078495	Zfp984	chr4	-	147761220	147761325	0.000628555	0.0416942		ENSMUSG00000023007	Prpf40b	chr15	+	99309684	99310035	0.000906175	0.0459924		ENSMUSG00000036461	Elf1	chr14	+	79565461	79565572	1.5664e-08	1.30426e-05
ENSMUSG00000037013	Ss18	chr18	-	14637391	14637484	8.78969e-05	0.0142984		ENSMUSG00000024293	Esco1	chr18	-	10593745	10595875	0.00155247	0.0621254		ENSMUSG00000041459	Tardbp	chr4	-	148617565	148617737	0.000657048	0.0425399		ENSMUSG00000031939	Taf1d	chr9	+	15306872	15307821	0.000950148	0.0473927		ENSMUSG00000005417	Mprip	chr11	+	59772151	59772217	1.62359e-08	1.32857e-05
									ENSMUSG00000044465	Fam160a2	chr7	-	105381375	105381577	0.00185404	0.0688941		ENSMUSG00000060036	Rpl3	chr15	-	80080895	80081211	0.000675059	0.0425399		ENSMUSG00000003031	Cdkn1b	chr6	+	134921955	134925513	0.00100998	0.0487718		ENSMUSG00000024924	Vldlr	chr19	+	27239844	27239970	1.87509e-08	1.46433e-05
									ENSMUSG00000030871	Ears2	chr7	-	122046623	122048574	0.00184635	0.0688941		ENSMUSG00000001017	Chtop	chr3	-	90506107	90507258	0.00066762	0.0425399		ENSMUSG00000001017	Chtop	chr3	-	90506107	90507626	0.00101151	0.0487718		ENSMUSG00000069135	Fgfr1op	chr17	+	8192184	8192281	1.88205e-08	1.46433e-05
									ENSMUSG00000024369	Nelfe	chr17	+	34850407	34850674	0.00189971	0.0688941		ENSMUSG00000008690	Ncaph2	chr15	+	89370600	89370675	0.000710519	0.0440405		ENSMUSG00000024026	Glo1	chr17	-	30592865	30594226	0.00111725	0.052987		ENSMUSG00000027366	Sppl2a	chr2	-	126913299	126913353	1.88149e-08	1.46433e-05
									ENSMUSG00000029439	Sfswap	chr5	+	129503982	129504152	0.00175808	0.0688941		ENSMUSG00000028795	Ccdc28b	chr4	-	129620682	129620876	0.000770404	0.0469822		ENSMUSG00000005625	Psmd4	chr3	-	95034941	95035924	0.00129137	0.0602571		ENSMUSG00000029687	Ezh2	chr6	-	47546748	47546830	1.98514e-08	1.51963e-05
									ENSMUSG00000022098	Bmp1	chr14	-	70488469	70490200	0.00187615	0.0688941		ENSMUSG00000000600	Krit1	chr5	+	3806418	3806568	0.000805579	0.0483475		ENSMUSG00000085385	Snhg17	chr2	-	158359181	158360599	0.00135371	0.0621631		ENSMUSG00000039753	Fbxl5	chr5	-	43760706	43760852	2.19246e-08	1.65169e-05
									ENSMUSG00000034807	Colgalt1	chr8	+	71621763	71622830	0.00187671	0.0688941		ENSMUSG00000039542	Ncam1	chr9	-	49520034	49520215	0.000880104	0.051195		ENSMUSG00000044433	Camsap3	chr8	+	3606503	3607890	0.00140774	0.0636341		ENSMUSG00000073409	H2-Q6	chr17	+	35427863	35428139	2.24022e-08	1.6613e-05
									ENSMUSG00000038346	Zfp384	chr6	+	125031670	125032612	0.00205252	0.0726349		ENSMUSG00000028639	Ybx1	chr4	-	119278933	119279211	0.000870139	0.051195		ENSMUSG00000028716	Pdzk1ip1	chr4	+	115088707	115089212	0.00153564	0.068348		ENSMUSG00000032376	Usp3	chr9	-	66542512	66542626	2.40395e-08	1.75529e-05
									ENSMUSG00000021820	Camk2g	chr14	-	20764860	20765479	0.00206545	0.0726349		ENSMUSG00000098789	Jmjd7	chr2	+	120031501	120031651	0.00101799	0.057448		ENSMUSG00000057649	Brd9	chr13	+	73941943	73942806	0.00156624	0.0686535		ENSMUSG00000018412	Kansl1	chr11	-	104342858	104343047	2.52497e-08	1.81572e-05
									ENSMUSG00000068329	Htra2	chr6	-	83052697	83053070	0.00210657	0.0729752		ENSMUSG00000024163	Mapk8ip3	chr17	-	24917994	24918139	0.0010166	0.057448		ENSMUSG00000085385	Snhg17	chr2	-	158359181	158360599	0.00180321	0.0778611		ENSMUSG00000022094	Slc39a14	chr14	-	70313600	70313770	2.87477e-08	2.03641e-05
									ENSMUSG00000074272	Ceacam1	chr7	-	25464848	25466437	0.00218838	0.0746945		ENSMUSG00000041459	Tardbp	chr4	-	148612381	148617705	0.00106903	0.0594294		ENSMUSG00000032580	Rbm5	chr9	-	107756908	107760391	0.00186362	0.078137		ENSMUSG00000027164	Traf6	chr2	+	101680824	101681027	2.97941e-08	2.0795e-05
									ENSMUSG00000003778	Brd8	chr18	-	34608417	34609949	0.00227539	0.0765387		ENSMUSG00000024906	Mus81	chr19	-	5483634	5483763	0.00108453	0.0594294		ENSMUSG00000019822	Smpd2	chr10	-	41488733	41489351	0.0018485	0.078137		ENSMUSG00000053332	Gas5	chr1	+	161036207	161036244	3.50867e-08	2.4134e-05
									ENSMUSG00000025354	Dnajc14	chr10	+	128805675	128805726	0.00251396	0.0833558		ENSMUSG00000027620	Rbm39	chr2	-	156154238	156154289	0.00117118	0.0627692		ENSMUSG00000071337	Tia1	chr6	+	86418877	86420411	0.00202843	0.0826514		ENSMUSG00000090841	Myl6	chr10	-	128491289	128491347	3.72734e-08	2.52719e-05
									ENSMUSG00000042289	Hsd3b7	chr7	+	127801074	127801363	0.00256748	0.0839314		ENSMUSG00000024050	Wiz	chr17	-	32357456	32357984	0.00117869	0.0627692		ENSMUSG00000029389	Ddx55	chr5	+	124554670	124556848	0.00200858	0.0826514		ENSMUSG00000032067	Pts	chr9	-	50525261	50525284	3.79566e-08	2.53726e-05
									ENSMUSG00000026812	Tsc1	chr2	+	28671765	28672087	0.0028458	0.090481		ENSMUSG00000044037	Als2cl	chr9	+	110884014	110884146	0.00124941	0.0654726		ENSMUSG00000037652	Phc3	chr3	-	30936284	30937156	0.00215479	0.0865806		ENSMUSG00000032376	Usp3	chr9	-	66542512	66542613	3.89679e-08	2.56869e-05
									ENSMUSG00000085385	Snhg17	chr2	-	158360458	158360599	0.00284255	0.090481		ENSMUSG00000031342	Gpm6b	chrX	+	166385390	166388988	0.00126408	0.0654726		ENSMUSG00000028180	Zranb2	chr3	+	157541699	157543244	0.00234931	0.0931034		ENSMUSG00000059474	Mbtd1	chr11	+	93891338	93891388	3.95113e-08	2.56883e-05
									ENSMUSG00000022335	Zfat	chr15	-	68110443	68110562	0.00293632	0.0920972		ENSMUSG00000023150	Ivns1abp	chr1	+	151355166	151356236	0.00128465	0.0656388											ENSMUSG00000044026	Slc35g1	chr19	+	38400433	38400614	4.30168e-08	2.75894e-05
									ENSMUSG00000025812	Pard3	chr8	+	127409555	127409707	0.00307216	0.0938383		ENSMUSG00000029625	Cpsf4	chr5	+	145178757	145178928	0.00136115	0.0686201											ENSMUSG00000025006	Sorbs1	chr19	-	40369689	40369719	5.1823e-08	3.27943e-05
									ENSMUSG00000037326	Capn15	chr17	-	25960064	25960563	0.00307269	0.0938383		ENSMUSG00000006575	Rundc3a	chr11	+	102398084	102398233	0.00141902	0.0700327											ENSMUSG00000039262	Prrc2b	chr2	+	32212886	32214947	5.72096e-08	3.57266e-05
																		ENSMUSG00000029064	Gnb1	chr4	+	155557467	155559269	0.00142622	0.0700327											ENSMUSG00000022892	App	chr16	-	85040250	85040307	6.07616e-08	3.7452e-05
																		ENSMUSG00000022098	Bmp1	chr14	-	70486146	70486930	0.00146264	0.0709008											ENSMUSG00000028911	Srsf4	chr4	+	131886130	131886304	6.75232e-08	4.10861e-05
																		ENSMUSG00000040865	Ino80d	chr1	-	63093284	63093531	0.00151521	0.072519											ENSMUSG00000059208	Hnrnpm	chr17	-	33670080	33670133	6.93969e-08	4.16917e-05
																		ENSMUSG00000061474	Mrps36	chr13	-	100739013	100739201	0.00166944	0.078902											ENSMUSG00000010608	Rbm25	chr12	+	83642401	83642519	9.35991e-08	5.55289e-05
																		ENSMUSG00000028060	2810403A07Rik	chr3	+	88700260	88700514	0.00174304	0.0813632											ENSMUSG00000006720	Zfp184	chr13	+	21950202	21950329	9.48537e-08	5.55784e-05
																		ENSMUSG00000015790	Surf1	chr2	-	26915595	26915749	0.00178679	0.0823887											ENSMUSG00000043962	Thrap3	chr4	-	126173136	126173329	1.03612e-07	5.92471e-05
																		ENSMUSG00000018433	Nol11	chr11	-	107173209	107173461	0.00190366	0.0846793											ENSMUSG00000045312	Lhfpl2	chr13	+	94174022	94174638	1.0349e-07	5.92471e-05
																		ENSMUSG00000004815	Dgkq	chr5	-	108656045	108656131	0.00186614	0.0846793											ENSMUSG00000027900	Dram2	chr3	+	106571610	106571693	1.26842e-07	7.16671e-05
																		ENSMUSG00000005506	Celf1	chr2	+	91013490	91019490	0.00188956	0.0846793											ENSMUSG00000017677	Wsb1	chr11	-	79243399	79243575	1.37912e-07	7.70054e-05
																		ENSMUSG00000000131	Xpo6	chr7	-	126129547	126129640	0.00205009	0.0901326											ENSMUSG00000006498	Ptbp1	chr10	+	79862013	79862047	1.442e-07	7.95802e-05
																		ENSMUSG00000035762	Tmem161b	chr13	+	84282710	84282862	0.00218533	0.093447											ENSMUSG00000022139	Mbnl2	chr14	+	120403335	120403371	1.4775e-07	8.0602e-05
																		ENSMUSG00000036948	BC037034	chr5	-	138260834	138261716	0.0021746	0.093447											ENSMUSG00000041926	Rnpep	chr1	-	135272361	135272478	1.73148e-07	9.33837e-05
																		ENSMUSG00000022016	Akap11	chr14	-	78502938	78503025	0.00219963	0.093447											ENSMUSG00000090841	Myl6	chr10	-	128491285	128491347	1.85965e-07	9.91695e-05
																		ENSMUSG00000056851	Pcbp2	chr15	+	102489751	102489807	0.00225413	0.0946987											ENSMUSG00000022094	Slc39a14	chr14	-	70315663	70315833	1.91937e-07	0.000101217
																		ENSMUSG00000054263	Lifr	chr15	+	7185066	7185733	0.00228816	0.0950719											ENSMUSG00000044037	Als2cl	chr9	+	110880341	110880457	2.20456e-07	0.000114978
																																				ENSMUSG00000028133	Rwdd3	chr3	-	121171111	121171182	2.34301e-07	0.000120871
																																				ENSMUSG00000058174	Gm5148	chr3	-	37716121	37716232	2.76785e-07	0.000141253
																																				ENSMUSG00000019889	Ptprk	chr10	+	28570173	28570191	2.81433e-07	0.000142097
																																				ENSMUSG00000037405	Icam1	chr9	+	21027077	21027335	2.97414e-07	0.000148585
																																				ENSMUSG00000071064	Zfp827	chr8	+	79186175	79186358	3.21927e-07	0.000159156
																																				ENSMUSG00000021451	Sema4d	chr13	-	51700836	51701040	3.26091e-07	0.000159553
																																				ENSMUSG00000059474	Mbtd1	chr11	+	93887021	93887073	3.30995e-07	0.0001603
																																				ENSMUSG00000039648	Kyat1	chr2	-	30197956	30198159	3.51249e-07	0.00016839
																																				ENSMUSG00000034382	AI661453	chr17	+	47465678	47468853	3.56962e-07	0.000169418
																																				ENSMUSG00000029207	Apbb2	chr5	-	66392272	66392335	3.7368e-07	0.000175543
																																				ENSMUSG00000027333	Smox	chr2	+	131524243	131524333	3.77265e-07	0.000175543
																																				ENSMUSG00000028789	Azin2	chr4	-	128962083	128962204	4.07598e-07	0.000187816
																																				ENSMUSG00000035325	Sec31a	chr5	-	100369595	100369634	4.15027e-07	0.0001894
																																				ENSMUSG00000031516	Dctn6	chr8	-	34104985	34105098	4.48752e-07	0.00020284
																																				ENSMUSG00000051721	Wdcp	chr12	+	4848862	4849113	4.56626e-07	0.000204452
																																				ENSMUSG00000029177	Cenpa	chr5	+	30668998	30669052	4.62243e-07	0.000205033
																																				ENSMUSG00000027514	Zbp1	chr2	-	173207741	173207919	4.68155e-07	0.000205733
																																				ENSMUSG00000031796	Cfap20	chr8	-	95424616	95424696	4.93294e-07	0.000214791
																																				ENSMUSG00000040594	Ranbp17	chr11	-	33337854	33337914	5.12789e-07	0.00022125
																																				ENSMUSG00000063450	Syne2	chr12	+	76100027	76100096	6.63055e-07	0.000283507
																																				ENSMUSG00000071064	Zfp827	chr8	+	79186175	79186353	6.71919e-07	0.000284732
																																				ENSMUSG00000041058	Wwp1	chr4	-	19659562	19659747	7.68431e-07	0.000322748
																																				ENSMUSG00000064127	Med14	chrX	-	12745745	12745896	8.12198e-07	0.000335198
																																				ENSMUSG00000036819	Jmjd4	chr11	+	59454932	59455079	8.07327e-07	0.000335198
																																				ENSMUSG00000029534	St7	chr6	+	17921988	17922124	8.2643e-07	0.000338131
																																				ENSMUSG00000046782	Ttc6	chr12	+	57714067	57714141	8.78876e-07	0.000356516
																																				ENSMUSG00000061887	Ssbp3	chr4	+	107027216	107027297	9.22365e-07	0.000370986
																																				ENSMUSG00000004980	Hnrnpa2b1	chr6	-	51461919	51462055	9.42373e-07	0.000373693
																																				ENSMUSG00000003752	Itpkc	chr7	-	27212309	27212383	9.44842e-07	0.000373693
																																				ENSMUSG00000074238	Ap1ar	chr3	-	127815595	127815694	9.82051e-07	0.00038395
																																				ENSMUSG00000039285	Azi2	chr9	+	118049896	118049996	9.88677e-07	0.00038395
																																				ENSMUSG00000021276	Cinp	chr12	-	110878987	110879039	9.95045e-07	0.00038395
																																				ENSMUSG00000021240	Abcd4	chr12	-	84606099	84606308	1.05231e-06	0.000402772
																																				ENSMUSG00000022858	Tra2b	chr16	-	22258864	22259261	1.27589e-06	0.000484441
																																				ENSMUSG00000063884	Ptcd3	chr6	-	71892468	71892519	1.3218e-06	0.000497887
																																				ENSMUSG00000020189	Osbpl8	chr10	+	111224671	111224708	1.37939e-06	0.000511464
																																				ENSMUSG00000027502	Rtf2	chr2	+	172445326	172445420	1.37248e-06	0.000511464
																																				ENSMUSG00000032067	Pts	chr9	-	50526869	50526949	1.3918e-06	0.000512062
																																				ENSMUSG00000043015	Nemp2	chr1	+	52645260	52645486	1.51925e-06	0.000554656
																																				ENSMUSG00000036167	Pphln1	chr15	+	93452116	93452173	1.6973e-06	0.000614927
																																				ENSMUSG00000015243	Abca1	chr4	-	53050934	53051009	1.78088e-06	0.000640322
																																				ENSMUSG00000074513	Arfip1	chr3	-	84529190	84529265	1.82434e-06	0.000646156
																																				ENSMUSG00000026072	Il1r1	chr1	+	40276097	40276177	1.82206e-06	0.000646156
																																				ENSMUSG00000034940	Synrg	chr11	+	83985248	83985551	1.8967e-06	0.000666808
																																				ENSMUSG00000030849	Fgfr2	chr7	-	130169738	130169876	1.97866e-06	0.00069051
																																				ENSMUSG00000005481	Ddx39	chr8	+	83721465	83721524	2.03385e-06	0.000704588
																																				ENSMUSG00000040596	Pogk	chr1	-	166408997	166409331	2.05299e-06	0.000706065
																																				ENSMUSG00000015536	Mocs2	chr13	+	114819335	114819457	2.21983e-06	0.000757951
																																				ENSMUSG00000050565	Tor1aip2	chr1	+	156041074	156041134	2.2605e-06	0.000766325
																																				ENSMUSG00000031644	Nek1	chr8	+	61050027	61050159	2.35853e-06	0.000793889
																																				ENSMUSG00000023175	Bsg	chr10	+	79708696	79709044	2.37704e-06	0.000794482
																																				ENSMUSG00000021306	Gpr137b	chr13	-	13360827	13361072	2.60139e-06	0.000863388
																																				ENSMUSG00000037997	Parp11	chr6	+	127471547	127471668	2.63111e-06	0.000867187
																																				ENSMUSG00000028341	Nr4a3	chr4	+	48049933	48050005	2.6844e-06	0.000878651
																																				ENSMUSG00000027940	Tpm3	chr3	+	90091012	90091091	2.85577e-06	0.000917414
																																				ENSMUSG00000021171	Esyt2	chr12	+	116353826	116353889	2.84845e-06	0.000917414
																																				ENSMUSG00000027333	Smox	chr2	+	131524243	131524333	2.86082e-06	0.000917414
																																				ENSMUSG00000028483	Snapc3	chr4	+	83427781	83427866	2.91494e-06	0.000928498
																																				ENSMUSG00000029924	Slc37a3	chr6	-	39367643	39367766	3.02329e-06	0.000956588
																																				ENSMUSG00000018861	Fdxr	chr11	-	115270014	115270099	3.10447e-06	0.000975771
																																				ENSMUSG00000037013	Ss18	chr18	-	14637391	14637484	3.32892e-06	0.00103943
																																				ENSMUSG00000010025	Aldh3a2	chr11	-	61247928	61248041	3.35889e-06	0.00104194
																																				ENSMUSG00000057092	Fxyd3	chr7	-	31073581	31073635	3.51816e-06	0.00108426
																																				ENSMUSG00000042444	Mindy2	chr9	-	70616763	70616906	3.61256e-06	0.00110617
																																				ENSMUSG00000002010	Idh3g	chrX	-	73782297	73782309	3.66775e-06	0.00111587
																																				ENSMUSG00000061979	Rcc1l	chr5	-	134155739	134155913	3.85617e-06	0.00116572
																																				ENSMUSG00000037669	Ldah	chr12	+	8275807	8275890	3.92678e-06	0.00117215
																																				ENSMUSG00000031995	St14	chr9	-	31106488	31106524	3.95154e-06	0.00117215
																																				ENSMUSG00000037185	Krt80	chr15	-	101351673	101351799	3.92849e-06	0.00117215
																																				ENSMUSG00000059208	Hnrnpm	chr17	-	33652272	33652326	4.05628e-06	0.00119575
																																				ENSMUSG00000022587	Ly6e	chr15	+	74955482	74955717	4.12862e-06	0.00120956
																																				ENSMUSG00000020346	Mgat1	chr11	+	49251549	49251674	4.4919e-06	0.00130792
																																				ENSMUSG00000057469	E2f6	chr12	+	16812288	16812372	4.72331e-06	0.00135862
																																				ENSMUSG00000003752	Itpkc	chr7	-	27212311	27212383	4.71531e-06	0.00135862
																																				ENSMUSG00000005417	Mprip	chr11	+	59757523	59761327	4.79982e-06	0.00137231
																																				ENSMUSG00000032254	Kif23	chr9	-	61921018	61921246	5.14287e-06	0.00145821
																																				ENSMUSG00000029446	Psph	chr5	-	129776829	129776941	5.16168e-06	0.00145821
																																				ENSMUSG00000058174	Gm5148	chr3	-	37716121	37716338	5.35203e-06	0.00150103
																																				ENSMUSG00000031453	Rasa3	chr8	-	13587951	13588100	5.3765e-06	0.00150103
																																				ENSMUSG00000020720	Psmd12	chr11	+	107494629	107494804	5.51012e-06	0.00152933
																																				ENSMUSG00000062234	Gak	chr5	-	108596754	108596888	5.71633e-06	0.00157734
																																				ENSMUSG00000030265	Kras	chr6	-	145225073	145225197	6.1751e-06	0.00169408
																																				ENSMUSG00000024845	Tmem134	chr19	+	4131030	4131075	6.7322e-06	0.0018363
																																				ENSMUSG00000014444	Piezo1	chr8	-	122489554	122489616	6.84125e-06	0.00185539
																																				ENSMUSG00000000216	Scnn1g	chr7	+	121737885	121738234	6.88234e-06	0.00185592
																																				ENSMUSG00000045875	Adra1a	chr14	+	66727445	66727831	7.07226e-06	0.00189636
																																				ENSMUSG00000116673	A630089N07Rik	chr16	-	98069310	98069351	7.49965e-06	0.00199967
																																				ENSMUSG00000020566	Atp6v1c2	chr12	-	17288995	17289133	7.67324e-06	0.00203452
																																				ENSMUSG00000026034	Clk1	chr1	-	58417012	58417179	8.07523e-06	0.00212921
																																				ENSMUSG00000028034	Fubp1	chr3	+	152214824	152214887	8.16817e-06	0.00214182
																																				ENSMUSG00000089872	Rps6kc1	chr1	-	190904942	190905118	8.30535e-06	0.00216583
																																				ENSMUSG00000044465	Fam160a2	chr7	-	105391576	105391667	8.42418e-06	0.00218481
																																				ENSMUSG00000032366	Tpm1	chr9	-	67031950	67032026	8.47444e-06	0.0021859
																																				ENSMUSG00000040263	Klhdc4	chr8	-	121821781	121821873	8.55664e-06	0.00219517
																																				ENSMUSG00000008976	Gabpa	chr16	+	84852459	84852654	8.80438e-06	0.00224658
																																				ENSMUSG00000029521	Chek2	chr5	+	110840410	110840540	8.92113e-06	0.0022642
																																				ENSMUSG00000035569	Ankrd11	chr8	-	122899978	122900149	9.0378e-06	0.00228161
																																				ENSMUSG00000045273	Cenph	chr13	-	100761760	100761924	9.15375e-06	0.00228656
																																				ENSMUSG00000029993	Nfu1	chr6	+	87016175	87016394	9.15264e-06	0.00228656
																																				ENSMUSG00000030695	Aldoa	chr7	-	126797973	126798126	9.23695e-06	0.00229526
																																				ENSMUSG00000056268	Dennd1b	chr1	+	139059066	139059126	9.41713e-06	0.00232416
																																				ENSMUSG00000027508	Pag1	chr3	-	9787261	9787320	9.45118e-06	0.00232416
																																				ENSMUSG00000078515	Ddi2	chr4	-	141689269	141689331	9.50033e-06	0.0023242
																																				ENSMUSG00000014959	Gorasp2	chr2	+	70672564	70672761	9.63877e-06	0.00234558
																																				ENSMUSG00000008892	Vdac3	chr8	-	22578991	22579142	9.68658e-06	0.00234558
																																				ENSMUSG00000040025	Ythdf2	chr4	-	132204131	132205715	9.78711e-06	0.0023579
																																				ENSMUSG00000015165	Hnrnpl	chr7	+	28817334	28817404	1.02624e-05	0.00245991
																																				ENSMUSG00000023044	Csad	chr15	-	102188886	102188962	1.0343e-05	0.00246678
																																				ENSMUSG00000034165	Ccnd3	chr17	+	47572119	47572294	1.1822e-05	0.00279146
																																				ENSMUSG00000030166	Rad52	chr6	+	119914169	119914237	1.18041e-05	0.00279146
																																				ENSMUSG00000057193	Slc44a2	chr9	+	21353000	21353172	1.19779e-05	0.00281428
																																				ENSMUSG00000035769	Xylb	chr9	+	119361113	119361183	1.20868e-05	0.00282221
																																				ENSMUSG00000022858	Tra2b	chr16	-	22258985	22259261	1.22945e-05	0.00282221
																																				ENSMUSG00000004317	Clcn5	chrX	-	7318383	7318488	1.22778e-05	0.00282221
																																				ENSMUSG00000021062	Rab15	chr12	-	76803567	76803628	1.2309e-05	0.00282221
																																				ENSMUSG00000033809	Alg3	chr16	-	20608986	20609086	1.2157e-05	0.00282221
																																				ENSMUSG00000020078	Vps26a	chr10	-	62471059	62471135	1.2547e-05	0.00284323
																																				ENSMUSG00000031729	Ist1	chr8	-	109675642	109675802	1.258e-05	0.00284323
																																				ENSMUSG00000042439	Zfp532	chr18	+	65582896	65583006	1.25804e-05	0.00284323
																																				ENSMUSG00000029030	Tprgl	chr4	-	154159268	154159422	1.27535e-05	0.00286868
																																				ENSMUSG00000008305	Tle1	chr4	-	72158212	72158417	1.37973e-05	0.0030773
																																				ENSMUSG00000028948	Nol9	chr4	+	152045947	152046035	1.38106e-05	0.0030773
																																				ENSMUSG00000044456	Rin3	chr12	+	102382552	102382684	1.39099e-05	0.00308495
																																				ENSMUSG00000037112	Sik2	chr9	-	50915441	50915662	1.43695e-05	0.00317205
																																				ENSMUSG00000053453	Thoc7	chr14	-	13957553	13957631	1.46425e-05	0.00321735
																																				ENSMUSG00000041264	Uspl1	chr5	+	149187707	149187834	1.47785e-05	0.00323227
																																				ENSMUSG00000110475	Gm31036	chr8	+	95143858	95143903	1.51456e-05	0.00329737
																																				ENSMUSG00000021798	Ldb3	chr14	-	34543972	34544417	1.56678e-05	0.00339548
																																				ENSMUSG00000044250	Pced1b	chr15	+	97373955	97374149	1.58239e-05	0.00341372
																																				ENSMUSG00000043284	Tmem11	chr11	-	60875759	60876047	1.64444e-05	0.00353153
																																				ENSMUSG00000013701	Timm23	chr14	-	32193402	32193487	1.67811e-05	0.0035876
																																				ENSMUSG00000034940	Synrg	chr11	+	83986813	83987047	1.73457e-05	0.00369167
																																				ENSMUSG00000053754	Chd8	chr14	-	52202143	52202323	1.74422e-05	0.00369564
																																				ENSMUSG00000022708	Zbtb20	chr16	+	43072423	43072469	1.76058e-05	0.00369729
																																				ENSMUSG00000001247	Lsr	chr7	-	30962097	30962244	1.75597e-05	0.00369729
																																				ENSMUSG00000034908	Sidt2	chr9	-	45947835	45947888	1.79328e-05	0.00374939
																																				ENSMUSG00000022255	Mtdh	chr15	+	34114798	34114975	1.82234e-05	0.00379342
																																				ENSMUSG00000039285	Azi2	chr9	+	118059619	118059666	1.8611e-05	0.00385719
																																				ENSMUSG00000037266	Rsrp1	chr4	+	134925776	134925821	1.86961e-05	0.00385797
																																				ENSMUSG00000029227	Fip1l1	chr5	+	74547106	74547175	1.88396e-05	0.00387077
																																				ENSMUSG00000040046	Tph1	chr7	-	46652857	46652984	1.89384e-05	0.00387429
																																				ENSMUSG00000057286	St6galnac2	chr11	-	116685096	116685265	1.90548e-05	0.00388138
																																				ENSMUSG00000041674	BC006965	chr11	-	112691291	112691435	1.9236e-05	0.00390154
																																				ENSMUSG00000014791	Elmo3	chr8	+	105306377	105306428	1.98923e-05	0.00401749
																																				ENSMUSG00000020400	Tnip1	chr11	-	54956020	54956178	2.05153e-05	0.00409107
																																				ENSMUSG00000022312	Eif3h	chr15	-	51796387	51796537	2.03695e-05	0.00409107
																																				ENSMUSG00000068699	Flnc	chr6	+	29452798	29452897	2.04544e-05	0.00409107
																																				ENSMUSG00000026036	Nif3l1	chr1	+	58457779	58457863	2.10514e-05	0.00418042
																																				ENSMUSG00000021282	Eif5	chr12	+	111539800	111539882	2.17694e-05	0.00428714
																																				ENSMUSG00000049755	Zfp672	chr11	-	58322599	58322729	2.17293e-05	0.00428714
																																				ENSMUSG00000032551	1110059G10Rik	chr9	-	122948924	122949069	2.22066e-05	0.00435515
																																				ENSMUSG00000021482	Aaed1	chr13	-	64297254	64297386	2.32424e-05	0.0045098
																																				ENSMUSG00000021375	Kif13a	chr13	-	46780625	46780664	2.3367e-05	0.0045098
																																				ENSMUSG00000086968	4933431E20Rik	chr3	-	107894860	107894992	2.33752e-05	0.0045098
																																				ENSMUSG00000049755	Zfp672	chr11	-	58322568	58322729	2.33303e-05	0.0045098
																																				ENSMUSG00000006720	Zfp184	chr13	+	21950233	21950329	2.39592e-05	0.00459013
																																				ENSMUSG00000023034	Nr4a1	chr15	+	101271735	101271865	2.3985e-05	0.00459013
																																				ENSMUSG00000027523	Gnas	chr2	+	174336746	174336791	2.43159e-05	0.00463476
																																				ENSMUSG00000055320	Tead1	chr7	+	112842039	112842102	2.46651e-05	0.00468252
																																				ENSMUSG00000040785	Ttc3	chr16	+	94384345	94384388	2.58333e-05	0.00486537
																																				ENSMUSG00000040722	Scamp5	chr9	-	57447076	57447233	2.58183e-05	0.00486537
																																				ENSMUSG00000064215	Ifi27	chr12	+	103437389	103437524	2.62491e-05	0.00492414
																																				ENSMUSG00000015748	Prpf3	chr3	-	95835643	95835743	2.65804e-05	0.00496667
																																				ENSMUSG00000058835	Abi1	chr2	-	22963213	22963228	2.70936e-05	0.0050427
																																				ENSMUSG00000027466	Rbck1	chr2	-	152323171	152323332	2.81923e-05	0.00522669
																																				ENSMUSG00000019843	Fyn	chr10	+	39455065	39455135	2.85543e-05	0.0052722
																																				ENSMUSG00000006333	Rps9	chr7	+	3706007	3706181	2.86599e-05	0.0052722
																																				ENSMUSG00000036155	Mgat5	chr1	+	127249789	127249839	2.92039e-05	0.00533095
																																				ENSMUSG00000036109	Mbnl3	chrX	-	51164417	51164664	2.91698e-05	0.00533095
																																				ENSMUSG00000055116	Arntl	chr7	+	113274625	113274753	2.94558e-05	0.00535632
																																				ENSMUSG00000023861	Mpc1	chr17	+	8293414	8293495	3.06467e-05	0.00555161
																																				ENSMUSG00000046519	Golph3l	chr3	+	95609671	95609786	3.09562e-05	0.00558637
																																				ENSMUSG00000026723	Trdmt1	chr2	-	13533383	13533493	3.16567e-05	0.00569114
																																				ENSMUSG00000032067	Pts	chr9	-	50525152	50525284	3.18949e-05	0.00571231
																																				ENSMUSG00000053453	Thoc7	chr14	-	13957459	13957631	3.27701e-05	0.00573912
																																				ENSMUSG00000072591	5930412G12Rik	chr5	-	128594207	128594910	3.23127e-05	0.00573912
																																				ENSMUSG00000057193	Slc44a2	chr9	+	21353000	21353128	3.2579e-05	0.00573912
																																				ENSMUSG00000086968	4933431E20Rik	chr3	-	107894588	107894656	3.27628e-05	0.00573912
																																				ENSMUSG00000020566	Atp6v1c2	chr12	-	17307470	17307500	3.22376e-05	0.00573912
																																				ENSMUSG00000052609	Plekhg3	chr12	+	76571603	76571642	3.25848e-05	0.00573912
																																				ENSMUSG00000027667	Zfp639	chr3	+	32515283	32515352	3.35921e-05	0.00586146
																																				ENSMUSG00000066406	Akap13	chr7	+	75679819	75679873	3.40223e-05	0.00591477
																																				ENSMUSG00000008892	Vdac3	chr8	-	22580339	22580567	3.41983e-05	0.00592367
																																				ENSMUSG00000044098	Rsbn1	chr3	+	103928350	103929024	3.5454e-05	0.00611884
																																				ENSMUSG00000024845	Tmem134	chr19	+	4127759	4127836	3.66278e-05	0.00629201
																																				ENSMUSG00000026737	Pip4k2a	chr2	-	18866111	18866150	3.67943e-05	0.00629201
																																				ENSMUSG00000035165	Kcne3	chr7	+	100181150	100181274	3.68551e-05	0.00629201
																																				ENSMUSG00000079020	Slc45a4	chr15	-	73585287	73585387	3.70786e-05	0.00630748
																																				ENSMUSG00000031697	Orc6	chr8	+	85302795	85302959	3.78083e-05	0.00638583
																																				ENSMUSG00000035165	Kcne3	chr7	+	100182681	100182823	3.77739e-05	0.00638583
																																				ENSMUSG00000038718	Pbx3	chr2	-	34224404	34224646	3.84202e-05	0.00646617
																																				ENSMUSG00000040025	Ythdf2	chr4	-	132205513	132205715	3.89021e-05	0.00652415
																																				ENSMUSG00000035165	Kcne3	chr7	+	100182732	100182823	3.90669e-05	0.00652871
																																				ENSMUSG00000039813	Tbc1d2	chr4	-	46646116	46646258	3.92087e-05	0.00652943
																																				ENSMUSG00000036180	Gatad2a	chr8	-	69912163	69912238	3.98149e-05	0.00660718
																																				ENSMUSG00000092203	1110038B12Rik	chr17	-	34950697	34950847	4.11995e-05	0.00681313
																																				ENSMUSG00000030849	Fgfr2	chr7	-	130199757	130199905	4.147e-05	0.00683406
																																				ENSMUSG00000061979	Rcc1l	chr5	-	134157590	134157678	4.18414e-05	0.0068714
																																				ENSMUSG00000057469	E2f6	chr12	+	16812248	16812372	4.31041e-05	0.00705435
																																				ENSMUSG00000056367	Actr3b	chr5	+	25829525	25829669	4.32744e-05	0.0070579
																																				ENSMUSG00000026566	Mpzl1	chr1	-	165604609	165604742	4.41535e-05	0.00717661
																																				ENSMUSG00000037339	Fam53a	chr5	-	33608330	33608489	4.49524e-05	0.00728153
																																				ENSMUSG00000000385	Tmprss2	chr16	-	97590819	97590939	4.54668e-05	0.00733979
																																				ENSMUSG00000022139	Mbnl2	chr14	+	120404637	120404732	4.6053e-05	0.00738547
																																				ENSMUSG00000027198	Ext2	chr2	-	93821609	93821681	4.60609e-05	0.00738547
																																				ENSMUSG00000039782	Cpeb2	chr5	+	43238326	43238416	4.66767e-05	0.00744096
																																				ENSMUSG00000021111	Papola	chr12	+	105833099	105833162	4.67206e-05	0.00744096
																																				ENSMUSG00000032366	Tpm1	chr9	-	67029663	67029742	4.71152e-05	0.00745378
																																				ENSMUSG00000022892	App	chr16	-	84971407	84971461	4.70674e-05	0.00745378
																																				ENSMUSG00000040952	Rps19	chr7	+	24886106	24886187	4.81089e-05	0.0075857
																																				ENSMUSG00000000385	Tmprss2	chr16	-	97591423	97591510	4.82874e-05	0.00758864
																																				ENSMUSG00000033417	Cacul1	chr19	-	60537413	60537503	5.21336e-05	0.00816066
																																				ENSMUSG00000028397	Kdm4c	chr4	+	74280896	74281011	5.23945e-05	0.00816066
																																				ENSMUSG00000014444	Piezo1	chr8	-	122489554	122489626	5.24431e-05	0.00816066
																																				ENSMUSG00000067616	Klk11	chr7	+	43776880	43777037	5.34546e-05	0.00829088
																																				ENSMUSG00000043635	Adamts3	chr5	-	89700406	89700540	5.46517e-05	0.00844066
																																				ENSMUSG00000035614	Togaram1	chr12	+	64970225	64970255	5.4776e-05	0.00844066
																																				ENSMUSG00000072591	5930412G12Rik	chr5	-	128594207	128595764	5.50282e-05	0.00845209
																																				ENSMUSG00000029767	Calu	chr6	+	29361559	29361753	5.5532e-05	0.00850196
																																				ENSMUSG00000110444	Gm10033	chr8	-	69376485	69376595	5.73675e-05	0.00875472
																																				ENSMUSG00000038290	Smg6	chr11	+	74945521	74945632	5.78987e-05	0.00879525
																																				ENSMUSG00000038848	Ythdf1	chr2	-	180910686	180912207	5.80037e-05	0.00879525
																																				ENSMUSG00000028920	Fbxo42	chr4	+	141195180	141195291	5.8579e-05	0.00885419
																																				ENSMUSG00000053581	Zfand2a	chr5	-	139473729	139473795	6.04058e-05	0.00907253
																																				ENSMUSG00000060002	Chpt1	chr10	-	88480814	88480946	6.03772e-05	0.00907253
																																				ENSMUSG00000001768	Rin2	chr2	+	145701196	145701322	6.10432e-05	0.0091106
																																				ENSMUSG00000017390	Aldoc	chr11	+	78325934	78326134	6.0939e-05	0.0091106
																																				ENSMUSG00000024817	Uhrf2	chr19	+	30056234	30056494	6.18678e-05	0.00920473
																																				ENSMUSG00000024558	Mapk4	chr18	-	73937129	73937274	6.41215e-05	0.00951022
																																				ENSMUSG00000028797	Tmem234	chr4	+	129601869	129601961	6.44248e-05	0.00952544
																																				ENSMUSG00000074272	Ceacam1	chr7	-	25473797	25474052	6.46715e-05	0.00953222
																																				ENSMUSG00000031342	Gpm6b	chrX	+	166353564	166353684	6.50413e-05	0.00955704
																																				ENSMUSG00000031441	Atp11a	chr8	+	12863758	12863862	6.81408e-05	0.00998158
																																				ENSMUSG00000041057	Wdr43	chr17	+	71650567	71650631	6.85133e-05	0.0100053
																																				ENSMUSG00000029769	Ccdc136	chr6	+	29417931	29418153	6.93332e-05	0.0100939
																																				ENSMUSG00000031068	Glrx3	chr7	+	137452452	137452541	7.0451e-05	0.0102253
																																				ENSMUSG00000028700	Pomgnt1	chr4	+	116157892	116157957	7.18515e-05	0.0103822
																																				ENSMUSG00000033417	Cacul1	chr19	-	60534135	60534274	7.19695e-05	0.0103822
																																				ENSMUSG00000043015	Nemp2	chr1	+	52640828	52641060	7.42796e-05	0.010683
																																				ENSMUSG00000034621	Gpatch8	chr11	-	102510216	102510261	7.49028e-05	0.0107077
																																				ENSMUSG00000005362	Crbn	chr6	-	106794187	106794337	7.47982e-05	0.0107077
																																				ENSMUSG00000028434	Epb41l4b	chr4	-	57076913	57077002	7.51962e-05	0.0107174
																																				ENSMUSG00000068921	Dap3	chr3	-	88928446	88928527	7.58398e-05	0.0107767
																																				ENSMUSG00000020715	Ern1	chr11	-	106437089	106437123	7.62772e-05	0.0108065
																																				ENSMUSG00000018907	Alox12e	chr11	-	70321684	70321886	7.65848e-05	0.0108178
																																				ENSMUSG00000024294	Mib1	chr18	+	10792894	10793027	7.75225e-05	0.0108855
																																				ENSMUSG00000052752	Traf7	chr17	-	24516504	24516596	7.752e-05	0.0108855
																																				ENSMUSG00000003032	Klf4	chr4	-	55531629	55531750	7.83116e-05	0.0109639
																																				ENSMUSG00000068747	Sort1	chr3	+	108355471	108355570	7.86218e-05	0.0109749
																																				ENSMUSG00000035165	Kcne3	chr7	+	100182681	100183074	7.90448e-05	0.0110016
																																				ENSMUSG00000026648	Dclre1c	chr2	+	3452847	3453198	8.04971e-05	0.011171
																																				ENSMUSG00000014791	Elmo3	chr8	+	105306114	105306187	8.11554e-05	0.0112295
																																				ENSMUSG00000090626	Tex9	chr9	-	72482446	72482523	8.15411e-05	0.0112501
																																				ENSMUSG00000030222	Rerg	chr6	-	137066998	137067055	8.34835e-05	0.0114729
																																				ENSMUSG00000034729	Mrps10	chr17	+	47372575	47372645	8.4092e-05	0.0114729
																																				ENSMUSG00000087177	E130307A14Rik	chr10	-	39645555	39645808	8.41233e-05	0.0114729
																																				ENSMUSG00000049411	Tmem241	chr18	-	12066615	12066707	8.37533e-05	0.0114729
																																				ENSMUSG00000029328	Hnrnpdl	chr5	-	100035634	100035739	8.6119e-05	0.0117114
																																				ENSMUSG00000064289	Tank	chr2	+	61643714	61643785	8.7316e-05	0.0118403
																																				ENSMUSG00000072591	5930412G12Rik	chr5	-	128582714	128582987	8.92389e-05	0.0120666
																																				ENSMUSG00000002825	Qtrt1	chr9	+	21417064	21417143	8.98679e-05	0.0120916
																																				ENSMUSG00000041241	Mul1	chr4	+	138437627	138437715	8.99336e-05	0.0120916
																																				ENSMUSG00000056211	R3hdm1	chr1	+	128190637	128190739	9.19842e-05	0.0123324
																																				ENSMUSG00000064127	Med14	chrX	-	12703212	12703482	9.25528e-05	0.0123483
																																				ENSMUSG00000004980	Hnrnpa2b1	chr6	-	51464427	51464547	9.26232e-05	0.0123483
																																				ENSMUSG00000004455	Ppp1cc	chr5	+	122171821	122171926	9.80593e-05	0.013
																																				ENSMUSG00000045983	Eif4g1	chr16	+	20674227	20674314	9.79207e-05	0.013
																																				ENSMUSG00000030688	Stard10	chr7	+	101342497	101342645	9.94635e-05	0.0131494
																																				ENSMUSG00000087174	5530601H04Rik	chrX	-	105047908	105048010	0.000102481	0.0135106
																																				ENSMUSG00000032402	Smad3	chr9	-	63654685	63654823	0.000103603	0.0136208
																																				ENSMUSG00000067616	Klk11	chr7	+	43776880	43777041	0.000105376	0.0137169
																																				ENSMUSG00000037426	Depdc5	chr5	+	32886978	32887048	0.000104665	0.0137169
																																				ENSMUSG00000042305	Tmem183a	chr1	-	134352974	134353137	0.00010549	0.0137169
																																				ENSMUSG00000020454	Eif4enif1	chr11	+	3236213	3236353	0.000105395	0.0137169
																																				ENSMUSG00000023079	Gtf2ird1	chr5	-	134409126	134409310	0.000106173	0.013768
																																				ENSMUSG00000039285	Azi2	chr9	+	118061449	118061517	0.000108081	0.0139773
																																				ENSMUSG00000017929	B4galt5	chr2	-	167304995	167305118	0.000108898	0.0140446
																																				ENSMUSG00000026353	Ubxn4	chr1	+	128252202	128252305	0.000110885	0.0142621
																																				ENSMUSG00000022708	Zbtb20	chr16	+	43193464	43193538	0.000111514	0.0143043
																																				ENSMUSG00000025786	Zdhhc3	chr9	-	123098922	123098974	0.000112062	0.0143358
																																				ENSMUSG00000030924	Rexo5	chr7	+	119828091	119828206	0.000112493	0.0143523
																																				ENSMUSG00000004233	Wars2	chr3	+	99214655	99214774	0.000113383	0.014427
																																				ENSMUSG00000085396	Firre	chrX	-	50560808	50561006	0.000114777	0.0145265
																																				ENSMUSG00000037313	Tacc3	chr5	+	33671981	33672076	0.000114685	0.0145265
																																				ENSMUSG00000097354	2310001H17Rik	chr6	-	129233063	129233153	0.000115953	0.0146362
																																				ENSMUSG00000027751	Supt20	chr3	+	54693102	54693413	0.00011719	0.0147463
																																				ENSMUSG00000034620	Tmem5	chr10	-	122096347	122096461	0.000117446	0.0147463
																																				ENSMUSG00000015750	Aph1a	chr3	+	95894820	95894991	0.000118284	0.0148123
																																				ENSMUSG00000020400	Tnip1	chr11	-	54940710	54940882	0.000121091	0.0150551
																																				ENSMUSG00000055116	Arntl	chr7	+	113279456	113279582	0.000121174	0.0150551
																																				ENSMUSG00000046949	Nqo2	chr13	+	33981424	33981538	0.000120602	0.0150551
																																				ENSMUSG00000026889	Rbm18	chr2	-	36127180	36127251	0.000123133	0.0152188
																																				ENSMUSG00000026305	Lrrfip1	chr1	+	91084945	91085005	0.000123048	0.0152188
																																				ENSMUSG00000029016	Clcn6	chr4	-	148017495	148017662	0.000123764	0.0152571
																																				ENSMUSG00000026409	Pfkfb2	chr1	-	130697016	130697085	0.000126498	0.0155537
																																				ENSMUSG00000006301	Tmbim1	chr1	-	74292456	74292507	0.000128069	0.0157062
																																				ENSMUSG00000021282	Eif5	chr12	+	111539800	111539911	0.00012943	0.0158322
																																				ENSMUSG00000039068	Zzz3	chr3	+	152427276	152428832	0.000129934	0.015853
																																				ENSMUSG00000090626	Tex9	chr9	-	72482446	72482529	0.00013067	0.0159019
																																				ENSMUSG00000026131	Dst	chr1	+	34296741	34296759	0.000132436	0.0160755
																																				ENSMUSG00000037997	Parp11	chr6	+	127470701	127470830	0.000133318	0.0161414
																																				ENSMUSG00000022708	Zbtb20	chr16	+	43146896	43146943	0.000133805	0.0161591
																																				ENSMUSG00000039903	Eva1c	chr16	+	90890529	90890673	0.00013426	0.0161729
																																				ENSMUSG00000008575	Nfib	chr4	-	82310302	82310391	0.000135947	0.0163347
																																				ENSMUSG00000041674	BC006965	chr11	-	112691502	112691714	0.000137845	0.0165209
																																				ENSMUSG00000026162	Nhej1	chr1	-	74968168	74968275	0.000141247	0.0168859
																																				ENSMUSG00000026305	Lrrfip1	chr1	+	91084945	91085005	0.000141799	0.0169093
																																				ENSMUSG00000014633	Cmc2	chr8	-	116911083	116911234	0.000144792	0.017223
																																				ENSMUSG00000022637	Cblb	chr16	+	52189012	52189153	0.000147229	0.0174691
																																				ENSMUSG00000087174	5530601H04Rik	chrX	-	105047908	105048010	0.000149263	0.0176663
																																				ENSMUSG00000037058	Paip2	chr18	+	35610076	35610157	0.000150684	0.0177757
																																				ENSMUSG00000020694	Tlk2	chr11	+	105210544	105210640	0.000150936	0.0177757
																																				ENSMUSG00000021288	Klc1	chr12	+	111795547	111795678	0.000151423	0.0177888
																																				ENSMUSG00000018379	Srsf1	chr11	+	88049411	88049598	0.000156759	0.0183249
																																				ENSMUSG00000024571	Gm16286	chr18	+	80210061	80210130	0.000156512	0.0183249
																																				ENSMUSG00000042790	Rnf214	chr9	-	45899745	45900256	0.00015837	0.0184679
																																				ENSMUSG00000031536	Polb	chr8	-	22645044	22645094	0.000159766	0.018585
																																				ENSMUSG00000032372	Plscr2	chr9	+	92281240	92281783	0.000166331	0.0192518
																																				ENSMUSG00000025920	Stau2	chr1	-	16486019	16486150	0.000166036	0.0192518
																																				ENSMUSG00000033545	Znrf1	chr8	+	111606746	111606848	0.000166716	0.0192518
																																				ENSMUSG00000024317	Rnf138	chr18	+	21024408	21024516	0.000167314	0.019274
																																				ENSMUSG00000038685	Rtel1	chr2	+	181355008	181355125	0.000170655	0.0196113
																																				ENSMUSG00000031878	Nae1	chr8	-	104527082	104527162	0.000171866	0.0197027
																																				ENSMUSG00000008575	Nfib	chr4	-	82320473	82320556	0.000172354	0.019711
																																				ENSMUSG00000033423	Eri3	chr4	+	117587784	117587980	0.000173566	0.0198019
																																				ENSMUSG00000020733	Slc9a3r1	chr11	+	115177223	115177377	0.000174818	0.019897
																																				ENSMUSG00000040952	Rps19	chr7	+	24886106	24886187	0.000177719	0.0201788
																																				ENSMUSG00000034729	Mrps10	chr17	+	47372572	47372645	0.000181624	0.0205729
																																				ENSMUSG00000009079	Ewsr1	chr11	-	5079484	5079519	0.000183022	0.02065
																																				ENSMUSG00000018907	Alox12e	chr11	-	70321227	70321350	0.000183451	0.02065
																																				ENSMUSG00000032633	Flcn	chr11	-	59809364	59809485	0.00018361	0.02065
																																				ENSMUSG00000031562	Dctd	chr8	+	48138178	48138878	0.000184404	0.0206903
																																				ENSMUSG00000022681	Ntan1	chr16	+	13826882	13826985	0.00018615	0.0207455
																																				ENSMUSG00000026701	Prdx6	chr1	-	161249358	161249469	0.00018702	0.0207455
																																				ENSMUSG00000020758	Itgb4	chr11	+	116005896	116006055	0.000185989	0.0207455
																																				ENSMUSG00000026150	Mff	chr1	+	82735418	82735507	0.000186967	0.0207455
																																				ENSMUSG00000001247	Lsr	chr7	-	30962810	30962867	0.000187081	0.0207455
																																				ENSMUSG00000052752	Traf7	chr17	-	24516504	24516599	0.000189773	0.0209696
																																				ENSMUSG00000066036	Ubr4	chr4	+	139435948	139436032	0.000189986	0.0209696
																																				ENSMUSG00000059439	Bcas3	chr11	+	85361023	85361062	0.000197937	0.0217919
																																				ENSMUSG00000047921	Trappc9	chr15	-	73042176	73042203	0.000198354	0.0217919
																																				ENSMUSG00000041264	Uspl1	chr5	+	149185484	149185661	0.000199447	0.0218109
																																				ENSMUSG00000022517	Mgrn1	chr16	+	4926308	4926374	0.000199213	0.0218109
																																				ENSMUSG00000024949	Sf1	chr19	+	6368363	6368439	0.000202505	0.0220945
																																				ENSMUSG00000034252	Senp6	chr9	+	80098885	80098906	0.000204351	0.0222448
																																				ENSMUSG00000054072	Iigp1	chr18	+	60382611	60382794	0.000205156	0.0222813
																																				ENSMUSG00000028920	Fbxo42	chr4	+	141167712	141167977	0.000208376	0.0225793
																																				ENSMUSG00000018736	Ndel1	chr11	-	68839870	68840007	0.000209137	0.0226102
																																				ENSMUSG00000034587	8430429K09Rik	chr11	+	3452643	3452740	0.000210693	0.0227266
																																				ENSMUSG00000031627	Irf2	chr8	+	46818790	46818908	0.000212383	0.0228569
																																				ENSMUSG00000034998	Foxn2	chr17	+	88484400	88484469	0.000218531	0.0234654
																																				ENSMUSG00000020212	Mdm1	chr10	+	118166624	118166684	0.00021938	0.0235034
																																				ENSMUSG00000036893	Ehmt1	chr2	-	24863222	24863411	0.000224988	0.0239653
																																				ENSMUSG00000009376	Met	chr6	+	17549031	17549172	0.000225207	0.0239653
																																				ENSMUSG00000015202	Cnksr3	chr10	-	7138354	7138414	0.000224667	0.0239653
																																				ENSMUSG00000029610	Aimp2	chr5	-	143906548	143906755	0.000230616	0.024486
																																				ENSMUSG00000037058	Paip2	chr18	+	35600044	35600117	0.000234707	0.0248648
																																				ENSMUSG00000073856	Iqck	chr7	+	118872820	118872894	0.000235697	0.0249141
																																				ENSMUSG00000039210	Gpatch2	chr1	+	187316523	187316563	0.000237164	0.0250134
																																				ENSMUSG00000001924	Uba1	chrX	+	20659199	20659296	0.000238705	0.0251202
																																				ENSMUSG00000030512	Snrpa1	chr7	+	66070118	66070198	0.000239987	0.0251991
																																				ENSMUSG00000022199	Slc22a17	chr14	-	54908822	54908863	0.000240759	0.0252119
																																				ENSMUSG00000019889	Ptprk	chr10	+	28562106	28562142	0.000241171	0.0252119
																																				ENSMUSG00000032633	Flcn	chr11	-	59798054	59798245	0.00024249	0.0252941
																																				ENSMUSG00000028920	Fbxo42	chr4	+	141170823	141170940	0.000246646	0.0256712
																																				ENSMUSG00000003762	Coq8b	chr7	+	27250286	27250428	0.000252984	0.0261587
																																				ENSMUSG00000024969	Mark2	chr19	-	7279985	7280012	0.000252443	0.0261587
																																				ENSMUSG00000030691	Fchsd2	chr7	+	101186387	101186532	0.000252581	0.0261587
																																				ENSMUSG00000025178	Pi4k2a	chr19	+	42115036	42115136	0.000254743	0.0262833
																																				ENSMUSG00000027519	Rab22a	chr2	+	173688146	173688228	0.000255428	0.0262969
																																				ENSMUSG00000022607	Ptk2	chr15	-	73391758	73391880	0.000256999	0.0264014
																																				ENSMUSG00000022681	Ntan1	chr16	+	13826882	13827125	0.00025786	0.0264326
																																				ENSMUSG00000003847	Nfat5	chr8	+	107295580	107295634	0.000259912	0.0265855
																																				ENSMUSG00000000085	Scmh1	chr4	+	120524997	120525063	0.000261715	0.0267124
																																				ENSMUSG00000057230	Aak1	chr6	+	86970990	86971086	0.000262885	0.0267742
																																				ENSMUSG00000039068	Zzz3	chr3	+	152422617	152422771	0.000264379	0.0268687
																																				ENSMUSG00000038005	Hpf1	chr8	+	60895460	60895650	0.000266674	0.0270441
																																				ENSMUSG00000014554	Dguok	chr6	-	83480842	83480942	0.000267635	0.0270836
																																				ENSMUSG00000026159	Agfg1	chr1	+	82886374	82886467	0.000268471	0.0271105
																																				ENSMUSG00000075254	Heg1	chr16	+	33763441	33763616	0.000270304	0.0272376
																																				ENSMUSG00000040594	Ranbp17	chr11	-	33404037	33404199	0.000273609	0.0275122
																																				ENSMUSG00000037234	Hook3	chr8	-	26044239	26044274	0.000279724	0.0280676
																																				ENSMUSG00000022892	App	chr16	-	85040250	85040307	0.000280973	0.0281335
																																				ENSMUSG00000032952	Ap4b1	chr3	+	103812084	103812309	0.000281639	0.0281408
																																				ENSMUSG00000039480	Nt5dc1	chr10	-	34398113	34398198	0.000283184	0.0282357
																																				ENSMUSG00000027940	Tpm3	chr3	+	90088400	90088476	0.00028479	0.0283363
																																				ENSMUSG00000042709	Atpaf2	chr11	-	60411666	60411729	0.000285502	0.0283477
																																				ENSMUSG00000024039	Cbs	chr17	-	31614528	31614570	0.000287126	0.0284057
																																				ENSMUSG00000097290	1300002E11Rik	chr16	+	21800714	21800836	0.00028848	0.0284057
																																				ENSMUSG00000022837	Iqcb1	chr16	+	36851184	36851294	0.000288271	0.0284057
																																				ENSMUSG00000021276	Cinp	chr12	-	110877222	110877372	0.000287325	0.0284057
																																				ENSMUSG00000046111	Cep295	chr9	-	15325506	15325746	0.000290913	0.028586
																																				ENSMUSG00000035325	Sec31a	chr5	-	100369595	100369634	0.000292875	0.0287193
																																				ENSMUSG00000031939	Taf1d	chr9	+	15312773	15312836	0.000296486	0.0287761
																																				ENSMUSG00000042390	Gatad2b	chr3	+	90349354	90349486	0.000296212	0.0287761
																																				ENSMUSG00000015962	1700016C15Rik	chr1	+	177743253	177743426	0.000294972	0.0287761
																																				ENSMUSG00000030929	Eri2	chr7	-	119787403	119787485	0.00029452	0.0287761
																																				ENSMUSG00000041040	Fam117b	chr1	+	59968953	59969097	0.000295475	0.0287761
																																				ENSMUSG00000003762	Coq8b	chr7	+	27243302	27243396	0.000302903	0.0292792
																																				ENSMUSG00000029635	Cdk8	chr5	+	146292623	146292767	0.000302445	0.0292792
																																				ENSMUSG00000039210	Gpatch2	chr1	+	187322283	187322354	0.000305652	0.0294395
																																				ENSMUSG00000041607	Mbp	chr18	+	82561777	82561855	0.000306423	0.0294395
																																				ENSMUSG00000054400	Cklf	chr8	+	104262167	104262281	0.000306356	0.0294395
																																				ENSMUSG00000054770	Kctd18	chr1	-	57963067	57963261	0.000309366	0.0296025
																																				ENSMUSG00000039068	Zzz3	chr3	+	152427276	152428832	0.000308905	0.0296025
																																				ENSMUSG00000034101	Ctnnd1	chr2	-	84603187	84603274	0.000310908	0.0296901
																																				ENSMUSG00000028434	Epb41l4b	chr4	-	57071051	57071082	0.000312453	0.0297778
																																				ENSMUSG00000038174	Fam126b	chr1	-	58534484	58534652	0.000313689	0.0298357
																																				ENSMUSG00000032384	Csnk1g1	chr9	+	66019801	66019912	0.000317844	0.0301704
																																				ENSMUSG00000040506	Ambra1	chr2	+	91805023	91805110	0.000319069	0.0302262
																																				ENSMUSG00000074272	Ceacam1	chr7	-	25474519	25474804	0.000322736	0.0305127
																																				ENSMUSG00000053332	Gas5	chr1	+	161036207	161036244	0.000325332	0.0306389
																																				ENSMUSG00000042790	Rnf214	chr9	-	45900210	45900256	0.000325362	0.0306389
																																				ENSMUSG00000025856	Pdgfa	chr5	-	138978621	138978690	0.000331709	0.0311747
																																				ENSMUSG00000040687	Madd	chr2	-	91163962	91164022	0.000339263	0.0318217
																																				ENSMUSG00000043542	Zc2hc1a	chr3	+	7528584	7528684	0.00034364	0.0321686
																																				ENSMUSG00000021870	Slmap	chr14	-	26459409	26459460	0.000344472	0.0321831
																																				ENSMUSG00000020100	Slc29a3	chr10	-	60730569	60730675	0.000345316	0.0321985
																																				ENSMUSG00000041058	Wwp1	chr4	-	19631045	19631205	0.000350417	0.0326101
																																				ENSMUSG00000020721	Helz	chr11	+	107627349	107627454	0.000351542	0.0326275
																																				ENSMUSG00000022019	Tdrd3	chr14	+	87458756	87458822	0.000351979	0.0326275
																																				ENSMUSG00000016833	Mrps18c	chr5	+	100803052	100803110	0.000354138	0.0327636
																																				ENSMUSG00000022906	Parp9	chr16	+	35945768	35945952	0.000358762	0.0331269
																																				ENSMUSG00000028795	Ccdc28b	chr4	-	129620682	129620853	0.000361776	0.0333403
																																				ENSMUSG00000034255	Arhgap27	chr11	-	103339195	103339276	0.00036576	0.0335123
																																				ENSMUSG00000090258	Churc1	chr12	+	76773257	76773393	0.000365398	0.0335123
																																				ENSMUSG00000048874	Phf3	chr1	-	30837104	30837266	0.000365713	0.0335123
																																				ENSMUSG00000050912	Tmem123	chr9	+	7789299	7789385	0.000367248	0.0335838
																																				ENSMUSG00000032067	Pts	chr9	-	50526869	50527016	0.000369809	0.0337529
																																				ENSMUSG00000029833	Trim24	chr6	+	37908216	37908364	0.000372096	0.0338964
																																				ENSMUSG00000018974	Sart3	chr5	-	113744543	113744734	0.000381932	0.0347258
																																				ENSMUSG00000007837	Prrg2	chr7	-	45056742	45056884	0.000383526	0.0347377
																																				ENSMUSG00000031583	Wrn	chr8	-	33342976	33343125	0.000382932	0.0347377
																																				ENSMUSG00000017843	Ppp2r5c	chr12	+	110574744	110574861	0.00038691	0.0349109
																																				ENSMUSG00000091625	Lsm5	chr6	-	56703005	56703409	0.000386333	0.0349109
																																				ENSMUSG00000029578	Wipi2	chr5	+	142659064	142659162	0.000390725	0.0351883
																																				ENSMUSG00000029920	Smarcad1	chr6	+	65043835	65044108	0.000393492	0.0353034
																																				ENSMUSG00000042515	Mum1l1	chrX	+	139210738	139210806	0.00039288	0.0353034
																																				ENSMUSG00000024789	Jak2	chr19	+	29291166	29291301	0.000397591	0.0356039
																																				ENSMUSG00000028559	Osbpl9	chr4	-	109091660	109091699	0.000401549	0.0358906
																																				ENSMUSG00000025499	Hras	chr7	-	141191954	141192036	0.000404423	0.0360795
																																				ENSMUSG00000050627	Gpd1l	chr9	-	114904774	114905008	0.000406427	0.0361903
																																				ENSMUSG00000022892	App	chr16	-	85043575	85043743	0.000408635	0.036242
																																				ENSMUSG00000030016	Zfp638	chr6	+	83958183	83958252	0.000408377	0.036242
																																				ENSMUSG00000020173	Cobl	chr11	-	12306957	12307128	0.000409299	0.036242
																																				ENSMUSG00000028364	Tnc	chr4	-	63982650	63982923	0.000411465	0.0362984
																																				ENSMUSG00000022749	Tbc1d23	chr16	-	57181491	57181536	0.00041145	0.0362984
																																				ENSMUSG00000025278	Flnb	chr14	+	7922674	7922746	0.00041558	0.0365414
																																				ENSMUSG00000011958	Bnip2	chr9	+	70004305	70004341	0.000415759	0.0365414
																																				ENSMUSG00000024642	Tle4	chr19	-	14544787	14544862	0.000417434	0.0365812
																																				ENSMUSG00000013465	Nelfb	chr2	-	25203347	25203412	0.000417754	0.0365812
																																				ENSMUSG00000039116	Adgrg6	chr10	-	14407865	14407911	0.000424427	0.0370971
																																				ENSMUSG00000022412	Mief1	chr15	+	80247873	80248051	0.000425384	0.0371124
																																				ENSMUSG00000030560	Ctsc	chr7	+	88286893	88286978	0.000426357	0.037129
																																				ENSMUSG00000039477	Tnrc18	chr5	-	142732863	142733031	0.000428662	0.0371933
																																				ENSMUSG00000014504	Srp19	chr18	+	34334292	34334364	0.000428062	0.0371933
																																				ENSMUSG00000029267	Mtf2	chr5	+	108073306	108073454	0.000430997	0.0373277
																																				ENSMUSG00000037275	Gemin5	chr11	-	58124931	58125418	0.000432225	0.0373658
																																				ENSMUSG00000040940	Arhgef1	chr7	+	24919183	24919351	0.000434182	0.0374667
																																				ENSMUSG00000058444	Map2k5	chr9	-	63262143	63262194	0.000436304	0.0375682
																																				ENSMUSG00000025283	Sat1	chrX	-	155215120	155215230	0.000436941	0.0375682
																																				ENSMUSG00000026150	Mff	chr1	+	82735415	82735507	0.000438004	0.0375915
																																				ENSMUSG00000037960	Card19	chr13	-	49210088	49210203	0.000443492	0.0379939
																																				ENSMUSG00000049313	Sorl1	chr9	-	41989353	41989466	0.000450619	0.0385348
																																				ENSMUSG00000031995	St14	chr9	-	31129742	31129898	0.000453142	0.0385423
																																				ENSMUSG00000087177	E130307A14Rik	chr10	-	39632949	39633016	0.000452711	0.0385423
																																				ENSMUSG00000014791	Elmo3	chr8	+	105306377	105306428	0.000452415	0.0385423
																																				ENSMUSG00000031441	Atp11a	chr8	+	12861639	12861724	0.000455608	0.0386246
																																				ENSMUSG00000037531	Mrpl47	chr3	-	32730080	32730211	0.000455738	0.0386246
																																				ENSMUSG00000031918	Mtmr2	chr9	+	13783605	13783710	0.000461417	0.0390362
																																				ENSMUSG00000027540	Ptpn1	chr2	+	167975308	167975529	0.000462729	0.0390776
																																				ENSMUSG00000059005	Hnrnpa3	chr2	+	75662844	75662925	0.000468216	0.0394707
																																				ENSMUSG00000039853	Trim14	chr4	-	46510436	46510529	0.000471178	0.03965
																																				ENSMUSG00000041757	Plekha6	chr1	+	133280338	133280407	0.00047422	0.0398353
																																				ENSMUSG00000069729	Arid1b	chr17	+	5279202	5279382	0.000476882	0.0399882
																																				ENSMUSG00000027667	Zfp639	chr3	+	32514383	32514454	0.000481846	0.0402621
																																				ENSMUSG00000025429	Pstpip2	chr18	+	77870346	77870445	0.000481158	0.0402621
																																				ENSMUSG00000022808	Snx4	chr16	+	33291740	33291886	0.000486623	0.0405898
																																				ENSMUSG00000036391	Sec24a	chr11	-	51707127	51707303	0.00049138	0.0409147
																																				ENSMUSG00000004980	Hnrnpa2b1	chr6	-	51464427	51464451	0.000494204	0.041006
																																				ENSMUSG00000028863	Meaf6	chr4	+	125107651	125107709	0.000493443	0.041006
																																				ENSMUSG00000024422	Dhx16	chr17	+	35890914	35891088	0.000506078	0.0419179
																																				ENSMUSG00000039987	Phtf2	chr5	-	20803184	20803350	0.000507784	0.0419859
																																				ENSMUSG00000028273	Pdlim5	chr3	-	142281851	142281983	0.000510789	0.042161
																																				ENSMUSG00000022681	Ntan1	chr16	+	13827059	13827125	0.000517309	0.0425719
																																				ENSMUSG00000026933	Camsap1	chr2	-	25935461	25935561	0.000517562	0.0425719
																																				ENSMUSG00000022837	Iqcb1	chr16	+	36849626	36849736	0.000522334	0.0428901
																																				ENSMUSG00000031708	Tecr	chr8	-	83573410	83573455	0.000525475	0.0430217
																																				ENSMUSG00000040010	Slc7a5	chr8	-	121896427	121896565	0.000525749	0.0430217
																																				ENSMUSG00000041264	Uspl1	chr5	+	149187707	149187876	0.000536619	0.0438175
																																				ENSMUSG00000053332	Gas5	chr1	+	161036207	161036579	0.000537321	0.0438175
																																				ENSMUSG00000017802	Retreg3	chr11	-	101099007	101099140	0.000539253	0.0438996
																																				ENSMUSG00000021493	Pdlim7	chr13	-	55508207	55508326	0.000540465	0.043923
																																				ENSMUSG00000028672	Hmgcl	chr4	+	135953288	135953433	0.000541636	0.0439429
																																				ENSMUSG00000041115	Iqsec2	chrX	+	152180996	152181092	0.000546798	0.0442105
																																				ENSMUSG00000030714	Sgf29	chr7	+	126670629	126670694	0.000546315	0.0442105
																																				ENSMUSG00000037523	Mavs	chr2	+	131239451	131239542	0.000549535	0.0443562
																																				ENSMUSG00000028544	Slc5a9	chr4	-	111891786	111891892	0.000551305	0.0444236
																																				ENSMUSG00000030979	Uros	chr7	-	133691085	133691166	0.000566455	0.045567
																																				ENSMUSG00000022479	Vdr	chr15	-	97869317	97869423	0.000570154	0.0457869
																																				ENSMUSG00000015120	Ube2i	chr17	-	25272537	25272765	0.000571933	0.0458522
																																				ENSMUSG00000020694	Tlk2	chr11	+	105241568	105241661	0.000577896	0.0460967
																																				ENSMUSG00000059811	Atl2	chr17	-	79875801	79876046	0.000576451	0.0460967
																																				ENSMUSG00000044348	Slc25a53	chrX	-	137027989	137028154	0.00057739	0.0460967
																																				ENSMUSG00000009894	Snap47	chr11	-	59442791	59442841	0.000586258	0.0466852
																																				ENSMUSG00000023791	Pigx	chr16	-	32095552	32095708	0.000589161	0.0468378
																																				ENSMUSG00000026987	Baz2b	chr2	-	59983781	59983970	0.00059332	0.0470109
																																				ENSMUSG00000057551	Zfp317	chr9	+	19632333	19632388	0.00059297	0.0470109
																																				ENSMUSG00000041491	Cep78	chr19	-	15959531	15959700	0.0005964	0.0471762
																																				ENSMUSG00000010608	Rbm25	chr12	+	83639127	83639191	0.000600389	0.0473565
																																				ENSMUSG00000028796	Phc2	chr4	+	128741915	128742084	0.000600674	0.0473565
																																				ENSMUSG00000066613	Zfp932	chr5	+	110003352	110003452	0.000601958	0.047379
																																				ENSMUSG00000050471	Fam118b	chr9	-	35227163	35227391	0.000606987	0.0476957
																																				ENSMUSG00000022387	Brd1	chr15	-	88700772	88701270	0.000610241	0.0478721
																																				ENSMUSG00000035021	Baz1a	chr12	-	54923384	54923480	0.000615022	0.0481676
																																				ENSMUSG00000020721	Helz	chr11	+	107627352	107627454	0.000618011	0.0483219
																																				ENSMUSG00000042508	Dmtf1	chr5	-	9148899	9149022	0.000620354	0.0484253
																																				ENSMUSG00000049327	Kmt5a	chr5	+	124445968	124446084	0.000629242	0.0490385
																																				ENSMUSG00000026035	Ppil3	chr1	-	58438343	58438411	0.000632591	0.0490579
																																				ENSMUSG00000037661	Gpr160	chr3	+	30889941	30890041	0.000631536	0.0490579
																																				ENSMUSG00000021699	Pde4d	chr13	+	108685993	108686093	0.0006323	0.0490579
																																				ENSMUSG00000024043	Arhgap28	chr17	-	67881435	67881525	0.000635202	0.0491485
																																				ENSMUSG00000059708	Akap17b	chrX	-	36623567	36624336	0.000635831	0.0491485
																																				ENSMUSG00000000827	Tpd52l2	chr2	+	181511573	181511615	0.00063722	0.0491758
																																				ENSMUSG00000022420	Dnal4	chr15	-	79765786	79765853	0.000639512	0.0492726
																																				ENSMUSG00000030703	Gdpd3	chr7	+	126767566	126767685	0.000641832	0.0493711
																																				ENSMUSG00000038827	Fam206a	chr4	+	56805313	56805397	0.000643941	0.0494532
																																				ENSMUSG00000026384	Ptpn4	chr1	-	119783481	119783589	0.000654135	0.0500462
																																				ENSMUSG00000027104	Atf2	chr2	-	73870622	73870685	0.000654826	0.0500462
																																				ENSMUSG00000028066	Pmf1	chr3	-	88399134	88399304	0.000654526	0.0500462
																																				ENSMUSG00000021124	Vti1b	chr12	-	79166350	79166409	0.000657954	0.0502045
																																				ENSMUSG00000020311	Erlec1	chr11	-	30935367	30935445	0.000660259	0.0502188
																																				ENSMUSG00000033111	3830406C13Rik	chr14	+	12299721	12299782	0.000659498	0.0502188
																																				ENSMUSG00000028104	Polr3gl	chr3	-	96582087	96582255	0.000670659	0.0509282
																																				ENSMUSG00000031819	Emc8	chr8	-	120659958	120660187	0.000672196	0.0509634
																																				ENSMUSG00000035597	Prpf39	chr12	+	65055433	65055533	0.000676251	0.051189
																																				ENSMUSG00000039536	Stau1	chr2	-	166951270	166952472	0.000678559	0.051282
																																				ENSMUSG00000023026	Dip2b	chr15	+	100207757	100207832	0.000685922	0.051756
																																				ENSMUSG00000028580	Pum1	chr4	+	130718153	130718262	0.00068982	0.0519675
																																				ENSMUSG00000041674	BC006965	chr11	-	112680921	112680950	0.000692872	0.0521147
																																				ENSMUSG00000041740	Rnf10	chr5	-	115248914	115249173	0.000694227	0.0521341
																																				ENSMUSG00000020451	Limk2	chr11	-	3392916	3393016	0.000696623	0.0522314
																																				ENSMUSG00000019088	Dnase1l1	chrX	-	74276478	74276556	0.000703718	0.0525206
																																				ENSMUSG00000026743	Mllt10	chr2	+	18065034	18065194	0.000703443	0.0525206
																																				ENSMUSG00000041740	Rnf10	chr5	-	115248914	115249170	0.000703801	0.0525206
																																				ENSMUSG00000029534	St7	chr6	+	17905706	17905842	0.000715269	0.0532926
																																				ENSMUSG00000042699	Dhx9	chr1	-	153476423	153476562	0.000726292	0.0540291
																																				ENSMUSG00000028364	Tnc	chr4	-	64000697	64000970	0.000731048	0.054171
																																				ENSMUSG00000042272	Sestd1	chr2	-	77191698	77191821	0.000732411	0.054171
																																				ENSMUSG00000022808	Snx4	chr16	+	33290098	33290198	0.000732765	0.054171
																																				ENSMUSG00000053332	Gas5	chr1	+	161037123	161037164	0.000733886	0.054171
																																				ENSMUSG00000029192	Tbc1d14	chr5	-	36514038	36514119	0.000733907	0.054171
																																				ENSMUSG00000007817	Zmiz1	chr14	+	25661266	25661521	0.000736758	0.0542402
																																				ENSMUSG00000001131	Timp1	chrX	+	20872776	20872856	0.00073713	0.0542402
																																				ENSMUSG00000027176	Cstf3	chr2	+	104663293	104663447	0.000741443	0.0544731
																																				ENSMUSG00000021288	Klc1	chr12	+	111795547	111795678	0.000747729	0.05485
																																				ENSMUSG00000026150	Mff	chr1	+	82745523	82745556	0.000751865	0.0550683
																																				ENSMUSG00000022124	Fbxl3	chr14	-	103092303	103092426	0.000757571	0.0554007
																																				ENSMUSG00000041609	Bicdl1	chr5	-	115661374	115661518	0.000769378	0.0561776
																																				ENSMUSG00000028797	Tmem234	chr4	+	129601869	129601961	0.000781085	0.0568633
																																				ENSMUSG00000022789	Dnm1l	chr16	-	16333828	16333949	0.000782364	0.0568633
																																				ENSMUSG00000024830	Rps6kb2	chr19	-	4159565	4159705	0.000781618	0.0568633
																																				ENSMUSG00000050965	Prkca	chr11	-	107961572	107961653	0.000788932	0.057253
																																				ENSMUSG00000018907	Alox12e	chr11	-	70321035	70321139	0.000796738	0.0577313
																																				ENSMUSG00000009545	Kcnq1	chr7	+	143363229	143363276	0.000798081	0.0577404
																																				ENSMUSG00000034908	Sidt2	chr9	-	45947540	45947552	0.000800517	0.0577406
																																				ENSMUSG00000024293	Esco1	chr18	-	10588438	10588550	0.000800473	0.0577406
																																				ENSMUSG00000034354	Mtmr3	chr11	-	4546188	4546268	0.000803131	0.0577536
																																				ENSMUSG00000025236	Adpgk	chr9	+	59313039	59313236	0.000802988	0.0577536
																																				ENSMUSG00000001768	Rin2	chr2	+	145737382	145737454	0.000807485	0.0579789
																																				ENSMUSG00000092232	Gm20521	chr14	+	54884373	54884813	0.000817808	0.058543
																																				ENSMUSG00000022199	Slc22a17	chr14	-	54908822	54908988	0.000817526	0.058543
																																				ENSMUSG00000038685	Rtel1	chr2	+	181355008	181355125	0.000820951	0.0586058
																																				ENSMUSG00000035953	Tmem55b	chr14	-	50928820	50928911	0.000821156	0.0586058
																																				ENSMUSG00000039285	Azi2	chr9	+	118061449	118061517	0.000823009	0.0586499
																																				ENSMUSG00000053332	Gas5	chr1	+	161036548	161036579	0.000833969	0.0593418
																																				ENSMUSG00000089832	Shkbp1	chr7	-	27347001	27347172	0.000839278	0.0596302
																																				ENSMUSG00000032932	Hspa13	chr16	-	75758631	75758727	0.000845229	0.0598738
																																				ENSMUSG00000113949	Scamp4	chr10	+	80603238	80603313	0.000844088	0.0598738
																																				ENSMUSG00000022771	Ppil2	chr16	-	17092214	17092304	0.000847591	0.0599516
																																				ENSMUSG00000036825	Ssx2ip	chr3	+	146414695	146414799	0.000854238	0.0602422
																																				ENSMUSG00000001870	Ltbp1	chr17	+	75348743	75348869	0.000853433	0.0602422
																																				ENSMUSG00000025178	Pi4k2a	chr19	+	42113042	42113104	0.000855939	0.0602726
																																				ENSMUSG00000062209	Erbb4	chr1	-	68043907	68043955	0.000867179	0.0609125
																																				ENSMUSG00000031133	Arhgef6	chrX	-	57241805	57241826	0.000867593	0.0609125
																																				ENSMUSG00000027466	Rbck1	chr2	-	152322159	152322271	0.000871545	0.0609196
																																				ENSMUSG00000017119	Nbr1	chr11	+	101572461	101572572	0.000871541	0.0609196
																																				ENSMUSG00000030849	Fgfr2	chr7	-	130198418	130198563	0.00087081	0.0609196
																																				ENSMUSG00000021809	Nudt13	chr14	+	20295087	20295266	0.000876228	0.0611569
																																				ENSMUSG00000017760	Ctsa	chr2	+	164833772	164833850	0.000880633	0.0613741
																																				ENSMUSG00000025958	Creb1	chr1	+	64550848	64550970	0.000882772	0.0614329
																																				ENSMUSG00000040481	Bptf	chr11	-	107086711	107086897	0.000891457	0.0619465
																																				ENSMUSG00000041119	Pde9a	chr17	+	31470680	31470809	0.000894193	0.062002
																																				ENSMUSG00000029217	Tec	chr5	-	72825043	72825130	0.000894868	0.062002
																																				ENSMUSG00000044452	Zfp507	chr7	-	35795295	35795618	0.000896237	0.0620063
																																				ENSMUSG00000024858	Grk2	chr19	-	4288411	4288507	0.000900103	0.0621831
																																				ENSMUSG00000032548	Slco2a1	chr9	+	103085758	103085953	0.000902464	0.0622556
																																				ENSMUSG00000027620	Rbm39	chr2	-	156174096	156174168	0.000908746	0.062598
																																				ENSMUSG00000022124	Fbxl3	chr14	-	103095192	103095541	0.000910577	0.0626332
																																				ENSMUSG00000030960	Eef1akmt2	chr7	-	132831359	132831576	0.000911991	0.0626396
																																				ENSMUSG00000022789	Dnm1l	chr16	-	16318444	16318477	0.000918311	0.0629826
																																				ENSMUSG00000067369	Trmt2b	chrX	-	134263726	134263861	0.000924153	0.0632523
																																				ENSMUSG00000027639	Samhd1	chr2	-	157101320	157101443	0.000924909	0.0632523
																																				ENSMUSG00000024206	Rfx2	chr17	-	56808233	56808325	0.000931202	0.0634997
																																				ENSMUSG00000032356	Rasgrf1	chr9	+	89970977	89971087	0.000930388	0.0634997
																																				ENSMUSG00000004567	Mcoln1	chr8	+	3510813	3510915	0.000935226	0.0636019
																																				ENSMUSG00000023805	Synj2	chr17	+	6036356	6036505	0.000935381	0.0636019
																																				ENSMUSG00000001333	Sync	chr4	+	129306627	129306704	0.000941932	0.0638707
																																				ENSMUSG00000021514	Zfp369	chr13	+	65284920	65285016	0.000942025	0.0638707
																																				ENSMUSG00000042410	Agps	chr2	+	75904858	75904948	0.000947397	0.0639608
																																				ENSMUSG00000022789	Dnm1l	chr16	-	16318444	16318477	0.000945677	0.0639608
																																				ENSMUSG00000025142	Aspscr1	chr11	+	120703602	120703665	0.000946303	0.0639608
																																				ENSMUSG00000032599	Ip6k2	chr9	+	108798109	108798178	0.000950578	0.0640469
																																				ENSMUSG00000017670	Elmo2	chr2	-	165301940	165301991	0.000951373	0.0640469
																																				ENSMUSG00000027333	Smox	chr2	+	131524243	131524333	0.000953808	0.0640732
																																				ENSMUSG00000060261	Gtf2i	chr5	-	134272523	134272586	0.000954463	0.0640732
																																				ENSMUSG00000032667	Pon2	chr6	-	5278718	5278812	0.000956674	0.0641309
																																				ENSMUSG00000048833	Slc39a9	chr12	+	80675848	80675934	0.000959535	0.064232
																																				ENSMUSG00000004791	Pgf	chr12	-	85169510	85169540	0.000980358	0.0655335
																																				ENSMUSG00000002279	Lmf1	chr17	+	25588675	25588742	0.000984578	0.065723
																																				ENSMUSG00000022607	Ptk2	chr15	-	73365040	73365195	0.000991247	0.0660752
																																				ENSMUSG00000019792	Trmt11	chr10	-	30587438	30587595	0.00100653	0.0668369
																																				ENSMUSG00000013236	Ptprs	chr17	-	56429098	56429157	0.00100971	0.0668369
																																				ENSMUSG00000032615	Nt5m	chr11	+	59852790	59852891	0.00100633	0.0668369
																																				ENSMUSG00000015016	Acsf3	chr8	+	122785818	122785964	0.00100883	0.0668369
																																				ENSMUSG00000028580	Pum1	chr4	+	130730277	130730548	0.00100738	0.0668369
																																				ENSMUSG00000048720	Tbc1d12	chr19	+	38901308	38901415	0.00101837	0.0673162
																																				ENSMUSG00000030188	Magohb	chr6	-	131291740	131291940	0.00102081	0.0673836
																																				ENSMUSG00000026090	2010300C02Rik	chr1	-	37676341	37676779	0.00102356	0.0674709
																																				ENSMUSG00000021532	Fastkd3	chr13	+	68584135	68584356	0.00102509	0.0674784
																																				ENSMUSG00000026135	Zfp142	chr1	-	74585383	74585697	0.00103502	0.0680374
																																				ENSMUSG00000028580	Pum1	chr4	+	130730277	130730548	0.00104605	0.0686674
																																				ENSMUSG00000000884	Gnb1l	chr16	+	18552408	18552582	0.00105896	0.0694192
																																				ENSMUSG00000027356	Fermt1	chr2	-	132939281	132939387	0.00106608	0.0697891
																																				ENSMUSG00000025616	Usp16	chr16	+	87473106	87473185	0.00107114	0.0699277
																																				ENSMUSG00000044452	Zfp507	chr7	-	35793522	35795618	0.00107036	0.0699277
																																				ENSMUSG00000039128	Cdc123	chr2	-	5804910	5805033	0.00107356	0.0699891
																																				ENSMUSG00000016763	Scube1	chr15	-	83651654	83651744	0.00108223	0.0704576
																																				ENSMUSG00000089704	Galnt2	chr8	+	124332008	124332096	0.00108417	0.0704875
																																				ENSMUSG00000029267	Mtf2	chr5	+	108067459	108067572	0.00109236	0.0708257
																																				ENSMUSG00000055447	Cd47	chr16	+	49908702	49908735	0.00109195	0.0708257
																																				ENSMUSG00000030688	Stard10	chr7	+	101343183	101343287	0.00109408	0.0708403
																																				ENSMUSG00000000792	Slc5a5	chr8	-	70891651	70891717	0.00109982	0.0709292
																																				ENSMUSG00000021000	Mia2	chr12	+	59144698	59144770	0.00110017	0.0709292
																																				ENSMUSG00000049728	Zfp668	chr7	-	127874676	127874758	0.00109824	0.0709292
																																				ENSMUSG00000029577	Ube3b	chr5	+	114393076	114393159	0.00110143	0.0709292
																																				ENSMUSG00000021646	Mccc2	chr13	-	100002286	100002439	0.00111426	0.0716585
																																				ENSMUSG00000040177	2310057M21Rik	chr7	-	131360888	131360961	0.00112075	0.0719783
																																				ENSMUSG00000085741	5430405H02Rik	chr2	-	156853430	156854018	0.00112489	0.0721467
																																				ENSMUSG00000000884	Gnb1l	chr16	+	18552366	18552582	0.00113174	0.0724876
																																				ENSMUSG00000005949	Ctns	chr11	-	73197098	73197252	0.00113537	0.0725537
																																				ENSMUSG00000022849	Hspbap1	chr16	+	35814329	35814409	0.00113583	0.0725537
																																				ENSMUSG00000063889	Crem	chr18	-	3276693	3276729	0.00113773	0.0725775
																																				ENSMUSG00000021033	Gstz1	chr12	+	87159077	87159145	0.00113955	0.072596
																																				ENSMUSG00000069769	Msi2	chr11	-	88347052	88347125	0.00114462	0.072737
																																				ENSMUSG00000037989	Wnk2	chr13	-	49072501	49072795	0.00114482	0.072737
																																				ENSMUSG00000116876	AC122413.2	chr17	+	6985055	6985113	0.00115214	0.0731037
																																				ENSMUSG00000025880	Smad7	chr18	+	75375873	75375948	0.00116879	0.074061
																																				ENSMUSG00000024095	Hnrnpll	chr17	-	80044939	80045022	0.00117311	0.0742361
																																				ENSMUSG00000057375	Yipf1	chr4	+	107336436	107336524	0.00117621	0.0743332
																																				ENSMUSG00000037503	Fam168b	chr1	-	34824019	34824055	0.00118371	0.0747077
																																				ENSMUSG00000028086	Fbxw7	chr3	+	84864136	84864200	0.00119117	0.0750785
																																				ENSMUSG00000040550	Otud6b	chr4	-	14819094	14819215	0.0011934	0.0751196
																																				ENSMUSG00000032370	Lactb	chr9	-	66967678	66967844	0.00119624	0.0751982
																																				ENSMUSG00000025968	Ndufs1	chr1	-	63172153	63172257	0.00120265	0.0755013
																																				ENSMUSG00000041757	Plekha6	chr1	+	133274792	133274879	0.00120487	0.0755215
																																				ENSMUSG00000039810	Zc3h10	chr10	-	128547170	128547244	0.00120677	0.0755215
																																				ENSMUSG00000023008	Fmnl3	chr15	-	99329279	99329432	0.00120775	0.0755215
																																				ENSMUSG00000013465	Nelfb	chr2	-	25203347	25203490	0.00121574	0.0759213
																																				ENSMUSG00000032123	Dpagt1	chr9	+	44327551	44327672	0.00121986	0.0760785
																																				ENSMUSG00000034525	Ice1	chr13	-	70608309	70608552	0.00122606	0.076124
																																				ENSMUSG00000028826	Tmem57	chr4	-	134836766	134837034	0.001227	0.076124
																																				ENSMUSG00000030423	Pop4	chr7	-	38268470	38268659	0.00122628	0.076124
																																				ENSMUSG00000028639	Ybx1	chr4	-	119282780	119282870	0.00122532	0.076124
																																				ENSMUSG00000006288	Ttc5	chr14	-	50775290	50775450	0.00124328	0.0769483
																																				ENSMUSG00000024592	C330018D20Rik	chr18	-	56958522	56958579	0.00124353	0.0769483
																																				ENSMUSG00000097290	1300002E11Rik	chr16	+	21806970	21807119	0.00124892	0.0771394
																																				ENSMUSG00000046434	Hnrnpa1	chr15	+	103244255	103245966	0.00124987	0.0771394
																																				ENSMUSG00000043909	Trp53bp1	chr2	-	121250976	121251114	0.00125675	0.0773968
																																				ENSMUSG00000025779	Ly96	chr1	+	16700794	16700923	0.0012573	0.0773968
																																				ENSMUSG00000027699	Ect2	chr3	-	27146836	27146882	0.0012602	0.0774748
																																				ENSMUSG00000012296	Tjap1	chr17	-	46260879	46260909	0.0012661	0.0777365
																																				ENSMUSG00000038178	Slc43a2	chr11	+	75543157	75543365	0.00127057	0.0779105
																																				ENSMUSG00000054405	Dnajc8	chr4	+	132535982	132536146	0.00129316	0.0791931
																																				ENSMUSG00000004462	Tbccd1	chr16	-	22823366	22823447	0.00129536	0.0792254
																																				ENSMUSG00000040447	Spns2	chr11	-	72453553	72453600	0.00130623	0.0797874
																																				ENSMUSG00000032577	Mapkapk3	chr9	-	107257414	107257500	0.00130914	0.0798627
																																				ENSMUSG00000071337	Tia1	chr6	+	86426566	86426690	0.00131213	0.0799424
																																				ENSMUSG00000028114	Mettl14	chr3	-	123371274	123371485	0.00131382	0.0799427
																																				ENSMUSG00000027341	Tmem230	chr2	-	132244018	132244141	0.00132128	0.0802933
																																				ENSMUSG00000028795	Ccdc28b	chr4	-	129620682	129620876	0.00133885	0.0812573
																																				ENSMUSG00000040447	Spns2	chr11	-	72453553	72453702	0.00134294	0.0814016
																																				ENSMUSG00000031516	Dctn6	chr8	-	34104985	34105039	0.00135906	0.0822736
																																				ENSMUSG00000098950	Gm28036	chr2	-	156098184	156098372	0.00136156	0.08232
																																				ENSMUSG00000039652	Cpeb3	chr19	-	37054259	37054374	0.00136843	0.0826299
																																				ENSMUSG00000024780	Cdc37l1	chr19	+	29012787	29012910	0.00137646	0.082669
																																				ENSMUSG00000041491	Cep78	chr19	-	15969071	15969200	0.00137758	0.082669
																																				ENSMUSG00000044150	Bclaf3	chrX	+	159566427	159566542	0.00137106	0.082669
																																				ENSMUSG00000024727	Trpm6	chr19	+	18825750	18825879	0.00137779	0.082669
																																				ENSMUSG00000029635	Cdk8	chr5	+	146292638	146292767	0.00137708	0.082669
																																				ENSMUSG00000010601	Apol7a	chr15	-	77396406	77396506	0.00138019	0.0827087
																																				ENSMUSG00000026436	Elk4	chr1	+	132013025	132013234	0.00138589	0.0827625
																																				ENSMUSG00000014767	Tbp	chr17	+	15501153	15501202	0.00138601	0.0827625
																																				ENSMUSG00000029319	Coq2	chr5	-	100667891	100668058	0.00138632	0.0827625
																																				ENSMUSG00000034343	Ube2f	chr1	+	91283946	91284009	0.001412	0.0836639
																																				ENSMUSG00000026113	Inpp4a	chr1	+	37383338	37383371	0.00141175	0.0836639
																																				ENSMUSG00000036885	Arhgef26	chr3	+	62459609	62459714	0.00141162	0.0836639
																																				ENSMUSG00000020166	Cnot2	chr10	-	116517316	116517383	0.00140841	0.0836639
																																				ENSMUSG00000040447	Spns2	chr11	-	72453553	72453714	0.00140764	0.0836639
																																				ENSMUSG00000025779	Ly96	chr1	+	16700848	16700923	0.00141095	0.0836639
																																				ENSMUSG00000024924	Vldlr	chr19	+	27236239	27236362	0.00141814	0.0839231
																																				ENSMUSG00000037210	Fam193a	chr5	+	34457904	34458103	0.00142402	0.0840617
																																				ENSMUSG00000090841	Myl6	chr10	-	128491719	128491764	0.00142357	0.0840617
																																				ENSMUSG00000024511	Rab27b	chr18	-	70049437	70049608	0.00142858	0.0841212
																																				ENSMUSG00000037730	Mynn	chr3	+	30612468	30612552	0.00142788	0.0841212
																																				ENSMUSG00000001473	Tubb6	chr18	+	67392945	67393056	0.00143063	0.084138
																																				ENSMUSG00000022564	Grina	chr15	+	76247639	76247737	0.00143821	0.0844786
																																				ENSMUSG00000031644	Nek1	chr8	+	61044258	61044333	0.00144056	0.0845123
																																				ENSMUSG00000034832	Tet3	chr6	-	83441216	83441273	0.00144593	0.0847227
																																				ENSMUSG00000028796	Phc2	chr4	+	128728086	128728199	0.00144895	0.0847946
																																				ENSMUSG00000042605	Atxn2	chr5	+	121781332	121781542	0.00145274	0.0849119
																																				ENSMUSG00000040990	Sh3kbp1	chrX	+	159961764	159961893	0.00146921	0.0857692
																																				ENSMUSG00000069565	Dazap1	chr10	+	80280928	80281011	0.00147553	0.0860323
																																				ENSMUSG00000053175	Bcl3	chr7	-	19820046	19820200	0.00148154	0.0861706
																																				ENSMUSG00000029823	Luc7l2	chr6	+	38554979	38555063	0.00148143	0.0861706
																																				ENSMUSG00000021072	Tmx1	chr12	+	70458778	70458907	0.00149529	0.0866905
																																				ENSMUSG00000023873	1700010I14Rik	chr17	+	9001769	9001945	0.00149512	0.0866905
																																				ENSMUSG00000024206	Rfx2	chr17	-	56783606	56783761	0.00149846	0.0866905
																																				ENSMUSG00000055447	Cd47	chr16	+	49908053	49908078	0.00149961	0.0866905
																																				ENSMUSG00000017760	Ctsa	chr2	+	164833807	164833850	0.00149899	0.0866905
																																				ENSMUSG00000022185	Acin1	chr14	-	54653213	54653317	0.00150947	0.0871544
																																				ENSMUSG00000034573	Ptpn13	chr5	+	103540971	103541386	0.00151346	0.0871726
																																				ENSMUSG00000017760	Ctsa	chr2	+	164833723	164833850	0.00151244	0.0871726
																																				ENSMUSG00000025857	Dnaaf5	chr5	+	139161700	139161933	0.0015186	0.087363
																																				ENSMUSG00000015363	Trabd	chr15	+	89081352	89081453	0.00152919	0.0877265
																																				ENSMUSG00000020608	Smc6	chr12	+	11276259	11276365	0.00153047	0.0877265
																																				ENSMUSG00000090266	Mettl23	chr11	+	116845818	116845945	0.00152729	0.0877265
																																				ENSMUSG00000046605	B3gntl1	chr11	-	121651608	121651673	0.00153263	0.0877443
																																				ENSMUSG00000035171	1110059E24Rik	chr19	-	21619108	21619215	0.00153731	0.0879063
																																				ENSMUSG00000035268	Pkig	chr2	+	163659149	163659235	0.001541	0.0880116
																																				ENSMUSG00000034334	Fam151b	chr13	-	92473962	92474128	0.00155232	0.0885513
																																				ENSMUSG00000024969	Mark2	chr19	-	7279110	7279278	0.00155757	0.088744
																																				ENSMUSG00000078495	Zfp984	chr4	-	147795657	147795724	0.00158521	0.0902107
																																				ENSMUSG00000027104	Atf2	chr2	-	73853794	73853891	0.00159238	0.0905101
																																				ENSMUSG00000018899	Irf1	chr11	+	53771283	53771375	0.00162526	0.0922685
																																				ENSMUSG00000029534	St7	chr6	+	17921988	17922139	0.00162946	0.092286
																																				ENSMUSG00000033909	Usp36	chr11	-	118272950	118273051	0.00162943	0.092286
																																				ENSMUSG00000049606	Zfp644	chr5	-	106635609	106638635	0.00163778	0.0926468
																																				ENSMUSG00000027878	Notch2	chr3	+	98101520	98101634	0.00164838	0.0931354
																																				ENSMUSG00000029600	Rita1	chr5	-	120611979	120612074	0.0016564	0.0934772
																																				ENSMUSG00000003778	Brd8	chr18	-	34608417	34608627	0.00165848	0.0934835
																																				ENSMUSG00000018604	Tbx3	chr5	+	119675242	119675302	0.00166368	0.0935543
																																				ENSMUSG00000025968	Ndufs1	chr1	-	63172153	63172257	0.00166253	0.0935543
																																				ENSMUSG00000044770	Scml4	chr10	+	42912016	42912231	0.00166863	0.093722
																																				ENSMUSG00000022111	Uchl3	chr14	+	101685570	101685762	0.00167405	0.0939151
																																				ENSMUSG00000050017	Pitpnb	chr5	+	111385519	111385604	0.00167887	0.0940742
																																				ENSMUSG00000032062	2310030G06Rik	chr9	-	50742260	50742298	0.0016869	0.0944124
																																				ENSMUSG00000022332	Khdrbs3	chr15	+	69017327	69017474	0.0017077	0.0954641
																																				ENSMUSG00000020451	Limk2	chr11	-	3347573	3347748	0.00171403	0.0957051
																																				ENSMUSG00000038822	Hace1	chr10	+	45589480	45589570	0.00171668	0.0957406
																																				ENSMUSG00000051890	Klhdc1	chr12	+	69258022	69258106	0.00172616	0.0961563
																																				ENSMUSG00000050912	Tmem123	chr9	+	7789299	7789385	0.00172945	0.0962268
																																				ENSMUSG00000031078	Cttn	chr7	-	144450977	144451088	0.00173447	0.0962803
																																				ENSMUSG00000003352	Cacnb3	chr15	+	98640958	98640978	0.00173415	0.0962803
																																				ENSMUSG00000041765	Ubac2	chr14	+	121983267	121983315	0.0017429	0.0966351
																																				ENSMUSG00000015937	H2afy	chr13	-	56089757	56089857	0.00175229	0.0970427
																																				ENSMUSG00000021709	Erbin	chr13	-	103824719	103824848	0.00175705	0.0970793
																																				ENSMUSG00000028066	Pmf1	chr3	-	88399710	88399816	0.00175665	0.0970793
																																				ENSMUSG00000026889	Rbm18	chr2	-	36127124	36127251	0.00176111	0.0971905
																																				ENSMUSG00000038544	Inip	chr4	-	59773915	59774006	0.00176844	0.0973979
																																				ENSMUSG00000025873	Faf2	chr13	+	54629389	54629464	0.00176897	0.0973979
																																				ENSMUSG00000062110	Scfd2	chr5	-	74212250	74212370	0.00177326	0.0975213
																																				ENSMUSG00000042520	Ubap2l	chr3	-	90031310	90031370	0.00178758	0.0981316
																																				ENSMUSG00000026679	Enkur	chr2	-	21196649	21196795	0.0017885	0.0981316
																																				ENSMUSG00000036825	Ssx2ip	chr3	+	146414695	146414799	0.00179815	0.0985474
																																				ENSMUSG00000116876	AC122413.2	chr17	+	6981107	6981168	0.00180123	0.0986021
																																				ENSMUSG00000020287	Mpg	chr11	+	32229246	32229616	0.0018056	0.0987278
																																				ENSMUSG00000022629	Kif21a	chr15	-	90952710	90952818	0.00181083	0.0987948
																																				ENSMUSG00000038533	Cbfa2t2	chr2	+	154500399	154500543	0.00181099	0.0987948
																																				ENSMUSG00000029577	Ube3b	chr5	+	114392097	114392183	0.00181815	0.0990713
																																				ENSMUSG00000000326	Comt	chr16	-	18424303	18424360	0.00182137	0.0991328
																																				ENSMUSG00000097039	Pvt1	chr15	+	62107147	62107511	0.00183682	0.0998592
