# Supplementary material for: Progesterone receptor antagonists reverse stem cell expansion and the paracrine effectors of progesterone action in the mouse mammary gland
Source: Breast Cancer Res. 2021 Aug 3;23:78. doi: 10.1186/s13058-021-01455-2 (PMC8330021; doi:10.1186/s13058-021-01455-2)
Supplement: Supplementary file 15 — Additional file 15. Supplementary Table 9: Alternative splicing, EP + PR inhibitors, LP [file 13058_2021_1455_MOESM15_ESM.xlsx]

## Sheet: LP_EPvsPR_inhibitor
Retained Intron								Alternative 5' Splice site								Alternative 3' Splice site							Mututally exclusive exons								Skipped exon
GeneID	geneSymbol	chr	strand	riExonStart_0base	riExonEnd	PValue	FDR	GeneID	geneSymbol	chr	strand	longExonStart_0base	longExonEnd	PValue	FDR	GeneID	geneSymbol	chr	strand	longExonStart_0base	PValue	FDR	GeneID	geneSymbol	chr	strand	1stExonStart_0base	1stExonEnd	PValue	FDR	GeneID	geneSymbol	chr	strand	exonStart_0base	exonEnd	PValue	FDR
ENSMUSG00000028809	Srrm1	chr4	-	135344498	135346857	4.36318e-13	1.25747e-09	ENSMUSG00000013483	Card14	chr11	+	119338234	119338935	2.71085e-09	5.96658e-06	ENSMUSG00000036155	Mgat5	chr1	+	127306633	1.66483e-08	4.71215e-05	ENSMUSG00000031565	Fgfr1	chr8	+	25563373	25563524	3.66374e-15	3.03174e-11	ENSMUSG00000006498	Ptbp1	chr10	+	79862013	79862047	0	0
ENSMUSG00000032085	Tagln	chr9	-	45930832	45931477	1.56011e-09	2.24812e-06	ENSMUSG00000024188	Luc7l	chr17	+	26252965	26254388	1.16094e-08	1.27761e-05	ENSMUSG00000032815	Fanca	chr8	-	123269289	2.56793e-08	4.71215e-05	ENSMUSG00000015937	H2afy	chr13	-	56088251	56088342	3.30846e-14	1.36888e-10	ENSMUSG00000015165	Hnrnpl	chr7	+	28817334	28817404	0	0
ENSMUSG00000021428	Riok1	chr13	+	38043908	38045315	9.27582e-09	8.91097e-06	ENSMUSG00000014496	Ankrd28	chr14	-	31736752	31736838	1.4737e-07	0.00010812	ENSMUSG00000022098	Bmp1	chr14	-	70507998	1.02094e-06	0.00124895	ENSMUSG00000040774	Cept1	chr3	-	106512802	106512887	6.41276e-12	1.76885e-08	ENSMUSG00000031629	Cenpu	chr8	+	46555454	46555560	0	0
ENSMUSG00000056938	Acbd4	chr11	+	103103525	103104172	1.49558e-08	1.07757e-05	ENSMUSG00000040701	Ap1g2	chr14	-	55104581	55104927	3.07407e-07	0.000169151	ENSMUSG00000001517	Foxm1	chr6	+	128372530	1.37513e-06	0.00126168	ENSMUSG00000020456	Ogdh	chr11	+	6316764	6316855	1.12485e-09	2.32704e-06	ENSMUSG00000015937	H2afy	chr13	-	56088251	56088342	5.82867e-14	6.39638e-10
ENSMUSG00000015697	Setdb1	chr3	-	95337148	95339032	1.96251e-07	0.000113119	ENSMUSG00000031381	Piga	chrX	+	164422583	164423672	4.87456e-07	0.000214578	ENSMUSG00000038375	Trp53inp2	chr2	+	155385880	1.90573e-06	0.00139881	ENSMUSG00000034908	Sidt2	chr9	-	45946744	45946816	1.73238e-09	2.86709e-06	ENSMUSG00000031004	Mki67	chr7	-	135707360	135708320	1.46305e-12	1.28444e-08
ENSMUSG00000021134	Srsf5	chr12	+	80947795	80949168	3.12932e-07	0.000150312	ENSMUSG00000078700	D030028A08Rik	chr11	+	96959553	96960281	1.41578e-06	0.000519355	ENSMUSG00000034771	Tle2	chr10	+	81590224	4.26399e-06	0.00260814	ENSMUSG00000068877	Selenbp2	chr3	+	94696991	94697104	4.12056e-09	4.9846e-06	ENSMUSG00000087366	Junos	chr4	+	95133629	95133698	3.20843e-12	2.34729e-08
ENSMUSG00000007038	Neu1	chr17	+	34932565	34934185	1.77391e-06	0.000629013	ENSMUSG00000037805	Rpl10a	chr17	+	28328966	28329280	1.82694e-06	0.000522115	ENSMUSG00000029408	Abcb9	chr5	-	124083051	5.4961e-06	0.00288153	ENSMUSG00000024059	Clip4	chr17	+	71824689	71824916	4.21658e-09	4.9846e-06	ENSMUSG00000031565	Fgfr1	chr8	+	25563373	25563524	1.20629e-11	7.56448e-08
ENSMUSG00000019897	Ccdc59	chr10	+	105842541	105845449	1.78818e-06	0.000629013	ENSMUSG00000044573	Acp1	chr12	-	30904717	30904983	1.89774e-06	0.000522115	ENSMUSG00000009995	Taz	chrX	+	74288928	6.61098e-06	0.00303279	ENSMUSG00000027333	Smox	chr2	+	131522058	131522219	8.85827e-09	9.16277e-06	ENSMUSG00000030516	Tjp1	chr7	-	65314092	65314332	1.79239e-11	9.83484e-08
ENSMUSG00000027333	Smox	chr2	+	131520094	131521171	1.9643e-06	0.000629013	ENSMUSG00000031381	Piga	chrX	+	164422583	164423363	3.07509e-06	0.00075203	ENSMUSG00000039852	Rere	chr4	+	150619000	1.23035e-05	0.0050171	ENSMUSG00000027333	Smox	chr2	+	131522147	131522219	1.27718e-07	0.00011743	ENSMUSG00000024589	Nedd4l	chr18	+	65167513	65167573	3.51867e-11	1.54456e-07
ENSMUSG00000036073	Galt	chr4	+	41756512	41756995	4.17306e-06	0.00120268	ENSMUSG00000041147	Brca2	chr5	+	150531683	150532402	5.39948e-06	0.00118842	ENSMUSG00000028763	Hspg2	chr4	+	137540194	1.37745e-05	0.00505525	ENSMUSG00000027333	Smox	chr2	+	131522147	131522219	1.79837e-07	0.000148815	ENSMUSG00000040952	Rps19	chr7	+	24886106	24886187	3.23868e-11	1.54456e-07
ENSMUSG00000050357	Carmil2	chr8	+	105695651	105696897	6.12804e-06	0.00160276	ENSMUSG00000025980	Hspd1	chr1	-	55087988	55088243	8.38855e-06	0.00142025	ENSMUSG00000054499	Dedd2	chr7	-	25218800	2.23827e-05	0.00711426	ENSMUSG00000028573	Fggy	chr4	+	95600964	95601116	3.60528e-07	0.000271215	ENSMUSG00000040774	Cept1	chr3	-	106520008	106520093	7.82854e-11	3.12401e-07
ENSMUSG00000014856	Tmem208	chr8	+	105328321	105328692	6.69527e-06	0.00160276	ENSMUSG00000041147	Brca2	chr5	+	150522631	150523090	7.23683e-06	0.00142025	ENSMUSG00000029049	Morn1	chr4	+	155128678	2.32619e-05	0.00711426	ENSMUSG00000044573	Acp1	chr12	-	30904717	30904831	3.96219e-07	0.000273226	ENSMUSG00000030451	Herc2	chr7	+	56202100	56202208	3.39353e-10	1.24135e-06
ENSMUSG00000041477	Dcp1b	chr6	+	119214769	119217979	7.22966e-06	0.00160276	ENSMUSG00000038828	Tmem214	chr5	+	30872686	30872904	8.24686e-06	0.00142025	ENSMUSG00000028064	Sema4a	chr3	-	88451344	4.42808e-05	0.0109386	ENSMUSG00000027333	Smox	chr2	+	131522058	131522219	1.87687e-06	0.0011947	ENSMUSG00000031565	Fgfr1	chr8	+	25564339	25564484	8.27597e-10	2.79448e-06
ENSMUSG00000032827	Ppp1r9a	chr6	+	5134016	5134932	1.21602e-05	0.00250326	ENSMUSG00000028552	Eps15	chr4	+	109321127	109321325	1.24572e-05	0.00195844	ENSMUSG00000027333	Smox	chr2	+	131516197	4.47082e-05	0.0109386	ENSMUSG00000007837	Prrg2	chr7	-	45060740	45060892	2.05681e-06	0.00121572	ENSMUSG00000035958	Tdp2	chr13	+	24836854	24836946	9.51544e-10	2.9835e-06
ENSMUSG00000029032	Arhgef16	chr4	-	154279697	154281019	1.61945e-05	0.00292042	ENSMUSG00000028796	Phc2	chr4	+	128743353	128743556	2.4915e-05	0.00365587	ENSMUSG00000063511	Snrnp70	chr7	-	45380716	4.0627e-05	0.0109386	ENSMUSG00000061887	Ssbp3	chr4	+	107028192	107028252	3.7632e-06	0.00207603	ENSMUSG00000033295	Ptprf	chr4	-	118227818	118227845	2.1017e-09	6.15041e-06
ENSMUSG00000030703	Gdpd3	chr7	+	126770987	126771213	1.62133e-05	0.00292042	ENSMUSG00000029650	Slc46a3	chr5	-	147894480	147894815	2.69966e-05	0.00371372	ENSMUSG00000028382	Ptbp3	chr4	-	59485606	5.61194e-05	0.0121152	ENSMUSG00000006179	Prss16	chr13	-	22005090	22005232	5.19878e-06	0.00268875	ENSMUSG00000027333	Smox	chr2	+	131524243	131524333	2.91609e-09	8.00029e-06
ENSMUSG00000026199	Ankzf1	chr1	+	75195062	75195712	1.94904e-05	0.0033042	ENSMUSG00000026107	Nabp1	chr1	-	51477824	51478399	2.91057e-05	0.00376834	ENSMUSG00000073423	Zfp414	chr17	+	33629780	5.48235e-05	0.0121152	ENSMUSG00000037151	Lrrc20	chr10	+	61482335	61482482	6.1732e-06	0.00296405	ENSMUSG00000032281	Acsbg1	chr9	-	54643538	54643637	3.68072e-09	9.50405e-06
ENSMUSG00000020863	Luc7l3	chr11	-	94291138	94293278	2.19861e-05	0.00339688	ENSMUSG00000026349	Ccnt2	chr1	+	127797840	127798196	3.21607e-05	0.00393254	ENSMUSG00000004562	Arhgef40	chr14	+	52004878	7.31922e-05	0.0134308	ENSMUSG00000063652	Slc22a21	chr11	-	53959203	53959375	6.44748e-06	0.00296405	ENSMUSG00000037995	Igsf9	chr1	+	172484781	172484970	7.75128e-09	1.89028e-05
ENSMUSG00000038895	Zfp653	chr9	-	22057500	22058415	2.23944e-05	0.00339688	ENSMUSG00000109324	Prmt1	chr7	-	44983770	44984133	3.79354e-05	0.00439452	ENSMUSG00000030929	Eri2	chr7	-	119786738	6.593e-05	0.0134308	ENSMUSG00000064289	Tank	chr2	+	61613650	61613715	7.15979e-06	0.00311828	ENSMUSG00000024095	Hnrnpll	chr17	-	80044939	80045022	1.17777e-08	2.58498e-05
ENSMUSG00000028059	Arhgef2	chr3	+	88632912	88633367	3.03975e-05	0.00438028	ENSMUSG00000025237	Parp6	chr9	+	59641023	59641810	5.29892e-05	0.00583147	ENSMUSG00000018659	Pnpo	chr11	-	96940015	7.21968e-05	0.0134308	ENSMUSG00000038831	Ralgps1	chr2	-	33145397	33145503	8.9835e-06	0.00371692	ENSMUSG00000026767	Mindy3	chr2	-	12401024	12401076	1.13305e-08	2.58498e-05
ENSMUSG00000037552	Plekhg2	chr7	-	28370237	28371042	3.88663e-05	0.00533393	ENSMUSG00000057335	Cep170	chr1	-	176769232	176769870	8.42599e-05	0.00883124	ENSMUSG00000025157	Zdhhc16	chr19	+	41938719	0.000104564	0.0182738	ENSMUSG00000030759	Far1	chr7	+	113553641	113553813	1.29253e-05	0.00509318	ENSMUSG00000046337	Fam178b	chr1	-	36564830	36564908	1.48719e-08	3.10865e-05
ENSMUSG00000036555	Iqce	chr5	-	140674336	140677506	4.3877e-05	0.00568348	ENSMUSG00000032407	U2surp	chr9	-	95491264	95491300	9.056e-05	0.00906012	ENSMUSG00000059995	Atxn7l3	chr11	-	102293066	0.00013586	0.022664	ENSMUSG00000022607	Ptk2	chr15	-	73360025	73360337	1.38912e-05	0.00522497	ENSMUSG00000061887	Ssbp3	chr4	+	107027216	107027297	1.82261e-08	3.6366e-05
ENSMUSG00000028716	Pdzk1ip1	chr4	+	115088707	115089212	4.53574e-05	0.00568348	ENSMUSG00000052395	Rft1	chr14	+	30676849	30676907	0.000103733	0.00967415	ENSMUSG00000035165	Kcne3	chr7	+	100182681	0.000149853	0.0239113	ENSMUSG00000007837	Prrg2	chr7	-	45060740	45060892	1.65906e-05	0.0057203	ENSMUSG00000054072	Iigp1	chr18	+	60382611	60382794	2.16685e-08	4.13549e-05
ENSMUSG00000038930	Rccd1	chr7	-	80320091	80321181	5.55685e-05	0.00667285	ENSMUSG00000036073	Galt	chr4	+	41756512	41756811	0.000105488	0.00967415	ENSMUSG00000001552	Jup	chr11	-	100386172	0.000164244	0.0251157	ENSMUSG00000022091	Sorbs3	chr14	-	70192085	70192147	1.65183e-05	0.0057203	ENSMUSG00000058690	Ccser2	chr14	-	36890341	36890426	2.41382e-08	4.26546e-05
ENSMUSG00000032580	Rbm5	chr9	-	107756908	107760391	6.36096e-05	0.00733292	ENSMUSG00000030619	Eed	chr7	-	89956254	89956413	0.00019534	0.0168185	ENSMUSG00000079109	Pms2	chr5	+	143911920	0.000202054	0.0296616	ENSMUSG00000025237	Parp6	chr9	+	59639763	59639812	2.76625e-05	0.00915629	ENSMUSG00000030265	Kras	chr6	-	145225073	145225197	2.4293e-08	4.26546e-05
ENSMUSG00000027610	Gss	chr2	-	155566802	155567887	6.6613e-05	0.0073838	ENSMUSG00000035443	Thyn1	chr9	+	27003596	27003778	0.000198674	0.0168185	ENSMUSG00000026201	Stk16	chr1	+	75213112	0.000227726	0.0321444	ENSMUSG00000019813	Cep57l1	chr10	-	41743041	41743221	2.94936e-05	0.00938691	ENSMUSG00000030605	Mfge8	chr7	-	79143277	79143388	2.78434e-08	4.70083e-05
ENSMUSG00000000738	Spg7	chr8	+	123079413	123080810	0.000110456	0.0117901	ENSMUSG00000066894	Vsig10	chr5	+	117334767	117335067	0.000217901	0.017763	ENSMUSG00000031826	Usp10	chr8	+	119941109	0.000284669	0.0386939	ENSMUSG00000087380	2210408F21Rik	chr6	+	31285002	31285120	3.31034e-05	0.0101456	ENSMUSG00000001123	Lgals9	chr11	-	78969713	78969806	3.04437e-08	4.77271e-05
ENSMUSG00000038685	Rtel1	chr2	+	181354352	181355552	0.00012172	0.0125285	ENSMUSG00000030172	Erc1	chr6	-	119777978	119778071	0.000277743	0.0218326	ENSMUSG00000042302	Ehbp1	chr11	-	22146462	0.000334349	0.0438236	ENSMUSG00000086968	4933431E20Rik	chr3	-	107894050	107894228	4.82526e-05	0.0142604	ENSMUSG00000031565	Fgfr1	chr8	+	25563373	25563524	2.95834e-08	4.77271e-05
ENSMUSG00000022536	Glyr1	chr16	-	5048749	5049857	0.000126092	0.012531	ENSMUSG00000097145	9230114K14Rik	chr5	+	52192917	52193596	0.00029032	0.0220343	ENSMUSG00000034160	Ogt	chrX	+	101642975	0.000371278	0.0462243	ENSMUSG00000026393	Nek7	chr1	-	138544202	138544343	5.24853e-05	0.0149764	ENSMUSG00000015869	Prpsap1	chr11	-	116478524	116478640	3.58611e-08	5.42813e-05
ENSMUSG00000022253	Nadk2	chr15	+	9100105	9100202	0.000144673	0.0138983	ENSMUSG00000021068	Nin	chr12	-	70025379	70025481	0.000310089	0.0227502	ENSMUSG00000004562	Arhgef40	chr14	+	52005158	0.000390451	0.0462243	ENSMUSG00000087366	Junos	chr4	+	95133629	95133698	6.01113e-05	0.0165807	ENSMUSG00000038482	Tfdp1	chr8	+	13370168	13370274	3.73362e-08	5.46303e-05
ENSMUSG00000029622	Arpc1b	chr5	+	145123973	145124694	0.000175097	0.0162784	ENSMUSG00000026048	Ercc5	chr1	+	44160976	44161109	0.000323089	0.0229393	ENSMUSG00000068551	Zfp467	chr6	-	48436612	0.000389981	0.0462243	ENSMUSG00000041115	Iqsec2	chrX	+	152166933	152166963	6.92777e-05	0.0179148	ENSMUSG00000043909	Trp53bp1	chr2	-	121228021	121228162	5.08355e-08	7.1983e-05
ENSMUSG00000034771	Tle2	chr10	+	81580256	81580667	0.00019015	0.0171253	ENSMUSG00000057554	Lgals8	chr13	-	12453257	12453404	0.000381191	0.0253877	ENSMUSG00000058291	Zfp68	chr5	-	138616469	0.000409428	0.0469563	ENSMUSG00000044348	Slc25a53	chrX	-	137016248	137016339	6.71218e-05	0.0179148	ENSMUSG00000036555	Iqce	chr5	-	140692793	140692928	7.92907e-08	0.000108767
ENSMUSG00000031508	Ankrd10	chr8	-	11611582	11615910	0.000236863	0.0206861	ENSMUSG00000004221	Ikbkg	chrX	+	74427761	74427902	0.000392178	0.0253877	ENSMUSG00000020873	Slc35b1	chr11	+	95386485	0.000441043	0.0490494	ENSMUSG00000032366	Tpm1	chr9	-	67031950	67032026	7.55646e-05	0.0189484	ENSMUSG00000042625	Safb2	chr17	-	56578692	56578844	8.31363e-08	0.000110586
ENSMUSG00000068917	Clk2	chr3	+	89168694	89170115	0.000252929	0.0214395	ENSMUSG00000043243	Fam129c	chr8	+	71604927	71605718	0.000379626	0.0253877	ENSMUSG00000032562	Gnai2	chr9	-	107614124	0.000470766	0.050815	ENSMUSG00000007837	Prrg2	chr7	-	45056742	45056884	9.36011e-05	0.0222336	ENSMUSG00000051736	Fam229b	chr10	-	39120225	39120396	9.06395e-08	0.000117021
ENSMUSG00000022332	Khdrbs3	chr15	+	69092900	69094516	0.000336459	0.027705	ENSMUSG00000026127	Imp4	chr1	+	34442909	34443104	0.000405803	0.0255192	ENSMUSG00000036819	Jmjd4	chr11	+	59453827	0.000558033	0.0585138	ENSMUSG00000032411	Tfdp2	chr9	+	96232681	96232748	9.40396e-05	0.0222336	ENSMUSG00000037210	Fam193a	chr5	+	34440347	34440590	1.24329e-07	0.00015593
ENSMUSG00000037321	Tap1	chr17	+	34189177	34190768	0.000446646	0.0357565	ENSMUSG00000026107	Nabp1	chr1	-	51477721	51478399	0.000494101	0.0302088	ENSMUSG00000027469	Tpx2	chr2	+	152867183	0.000602568	0.0604866	ENSMUSG00000038510	Rpf2	chr10	-	40236122	40236204	0.000100178	0.0230269	ENSMUSG00000027806	Tsc22d2	chr3	+	58437316	58437475	1.48774e-07	0.000181405
ENSMUSG00000047098	Rnf31	chr14	+	55594922	55596255	0.000507593	0.0395374	ENSMUSG00000087177	E130307A14Rik	chr10	-	39640275	39640511	0.00057575	0.0342493	ENSMUSG00000025872	Thoc3	chr13	-	54466179	0.00060981	0.0604866	ENSMUSG00000034832	Tet3	chr6	-	83441216	83441273	0.000110479	0.0240645	ENSMUSG00000031816	Mthfsd	chr8	-	121107521	121107642	1.83371e-07	0.000217548
ENSMUSG00000022800	Fyttd1	chr16	+	32898373	32898939	0.000533011	0.0404247	ENSMUSG00000061740	Cyp2d22	chr15	-	82373903	82374469	0.000651959	0.035874	ENSMUSG00000044573	Acp1	chr12	-	30904717	0.000627047	0.0605595	ENSMUSG00000050017	Pitpnb	chr5	+	111382987	111383110	0.000114002	0.0240645	ENSMUSG00000034908	Sidt2	chr9	-	45947835	45947888	2.11703e-07	0.000244551
ENSMUSG00000026107	Nabp1	chr1	-	51477477	51478399	0.00060259	0.0445298	ENSMUSG00000041119	Pde9a	chr17	+	31459900	31460261	0.000636667	0.035874	ENSMUSG00000035382	Pcsk7	chr9	+	45925910	0.000683437	0.0643131	ENSMUSG00000075225	Ccdc162	chr10	-	41546882	41547003	0.000116324	0.0240645	ENSMUSG00000060373	Hnrnpc	chr14	-	52097321	52098544	2.22192e-07	0.000248482
ENSMUSG00000036459	Wtip	chr7	-	34118936	34119206	0.000618787	0.0445836	ENSMUSG00000063047	Zfp780b	chr7	-	27976739	27976833	0.000620205	0.035874	ENSMUSG00000028744	Pqlc2	chr4	-	139306442	0.000736562	0.0675796	ENSMUSG00000028760	Eif4g3	chr4	+	138084256	138084370	0.000110953	0.0240645	ENSMUSG00000004865	Srpk1	chr17	-	28600242	28600456	2.26428e-07	0.000248482
ENSMUSG00000029617	Ccz1	chr5	-	144012993	144014877	0.000732942	0.0509984	ENSMUSG00000021767	Kat6b	chr14	+	21624832	21625215	0.000696764	0.0374043	ENSMUSG00000023942	Slc29a1	chr17	-	45592178	0.000890796	0.0679425	ENSMUSG00000022772	Senp5	chr16	-	31977598	31977757	0.000121955	0.024369	ENSMUSG00000064080	Fbln2	chr6	+	91259629	91259770	2.56741e-07	0.000274875
ENSMUSG00000038828	Tmem214	chr5	+	30872686	30872904	0.00074321	0.0509984	ENSMUSG00000022772	Senp5	chr16	-	31977598	31977757	0.000815078	0.042714	ENSMUSG00000022678	Nde1	chr16	+	14191589	0.0007912	0.0679425	ENSMUSG00000038943	Prc1	chr7	+	80301036	80301159	0.000123686	0.024369	ENSMUSG00000027799	Nbea	chr3	-	55994047	55994056	2.85452e-07	0.000298338
ENSMUSG00000060373	Hnrnpc	chr14	-	52098014	52098544	0.000817041	0.0547607	ENSMUSG00000024002	Brd4	chr17	-	32224083	32224222	0.000892251	0.0456708	ENSMUSG00000020472	Zkscan17	chr11	-	59503383	0.000913051	0.0679425	ENSMUSG00000025237	Parp6	chr9	+	59640039	59640149	0.000135021	0.0259836	ENSMUSG00000037636	Slc25a43	chrX	+	36752132	36752374	3.31473e-07	0.00033838
ENSMUSG00000041459	Tardbp	chr4	-	148612381	148618791	0.000899747	0.0576246	ENSMUSG00000035310	Lin54	chr5	-	100485139	100485855	0.0010508	0.0508868	ENSMUSG00000021302	Ggps1	chr13	-	14059318	0.00090502	0.0679425	ENSMUSG00000111497	Gm38431	chr9	-	21073074	21073181	0.000140837	0.026487	ENSMUSG00000030512	Snrpa1	chr7	+	66070118	66070198	3.53885e-07	0.000353048
ENSMUSG00000040370	Etfrf1	chr6	+	145214521	145215271	0.000899759	0.0576246	ENSMUSG00000038900	Rpl12	chr2	+	32961739	32961960	0.00106351	0.0508868	ENSMUSG00000028059	Arhgef2	chr3	+	88633257	0.000892138	0.0679425	ENSMUSG00000031596	Slc7a2	chr8	+	40908055	40908195	0.000165675	0.0304658	ENSMUSG00000009079	Ewsr1	chr11	-	5079484	5079519	3.72681e-07	0.000363538
ENSMUSG00000001017	Chtop	chr3	-	90506107	90507626	0.000963078	0.0603389	ENSMUSG00000068245	Phf11d	chr14	-	59352650	59353381	0.00104492	0.0508868	ENSMUSG00000024137	E4f1	chr17	-	24445121	0.000816288	0.0679425	ENSMUSG00000030852	Tacc2	chr7	+	130627397	130627499	0.000183399	0.0329919	ENSMUSG00000005417	Mprip	chr11	+	59772151	59772217	4.0116e-07	0.000382811
ENSMUSG00000020329	Polrmt	chr10	-	79738030	79738804	0.000988119	0.0605906	ENSMUSG00000022906	Parp9	chr16	+	35943368	35943510	0.00130566	0.0599833	ENSMUSG00000052563	D930048N14Rik	chr11	+	51653991	0.000925647	0.0679425	ENSMUSG00000020166	Cnot2	chr10	-	116517316	116517383	0.000212191	0.0373592	ENSMUSG00000034480	Diaph2	chrX	+	129801394	129801427	4.65561e-07	0.000434814
ENSMUSG00000027002	Nckap1	chr2	-	80553136	80553449	0.00115872	0.0692997	ENSMUSG00000041420	Meis3	chr7	+	16185447	16185521	0.00130813	0.0599833	ENSMUSG00000037995	Igsf9	chr1	+	172494405	0.000772894	0.0679425	ENSMUSG00000063052	Lrrc40	chr3	+	158041619	158041659	0.000230131	0.0396736	ENSMUSG00000018677	Slc25a39	chr11	-	102403632	102403713	5.12151e-07	0.000458804
ENSMUSG00000026672	Optn	chr2	-	5020641	5021481	0.00117824	0.0692997	ENSMUSG00000029577	Ube3b	chr5	+	114401267	114401441	0.00141993	0.0637809	ENSMUSG00000053819	Camk2d	chr3	+	126801723	0.000821515	0.0679425	ENSMUSG00000006179	Prss16	chr13	-	22005981	22006272	0.000327001	0.0552232	ENSMUSG00000042625	Safb2	chr17	-	56578636	56578844	5.0572e-07	0.000458804
ENSMUSG00000074578	Zfas1	chr2	+	167065433	167065862	0.00123615	0.0712518	ENSMUSG00000022338	Eny2	chr15	+	44428091	44428242	0.00161673	0.0711684	ENSMUSG00000031691	Tnpo2	chr8	+	85038334	0.000865722	0.0679425	ENSMUSG00000044813	Shb	chr4	-	45447505	45447677	0.000362654	0.0600192	ENSMUSG00000032366	Tpm1	chr9	-	67031950	67032026	5.60401e-07	0.000491988
ENSMUSG00000027297	Ltk	chr2	-	119753113	119753491	0.00131729	0.0729308	ENSMUSG00000032580	Rbm5	chr9	-	107770551	107770959	0.00179675	0.0746159	ENSMUSG00000024908	Ppp6r3	chr19	-	3473768	0.000983565	0.0681072	ENSMUSG00000061887	Ssbp3	chr4	+	107027216	107027297	0.000394594	0.0640249	ENSMUSG00000034341	Wbp2	chr11	-	116081231	116081324	5.84819e-07	0.000503357
ENSMUSG00000047617	Paxx	chr2	-	25460008	25460357	0.0013455	0.0729308	ENSMUSG00000060073	Psma3	chr12	+	70978732	70978839	0.00173029	0.0746159	ENSMUSG00000020166	Cnot2	chr10	-	116549032	0.000972348	0.0681072	ENSMUSG00000045576	St7l	chr3	+	104880923	104880963	0.000421905	0.0671396	ENSMUSG00000045983	Eif4g1	chr16	+	20673867	20673961	7.67918e-07	0.000648241
ENSMUSG00000005625	Psmd4	chr3	-	95034941	95035924	0.00136216	0.0729308	ENSMUSG00000002728	Naa20	chr2	+	145911672	145911793	0.00176352	0.0746159	ENSMUSG00000030759	Far1	chr7	+	113539272	0.000965196	0.0681072	ENSMUSG00000026767	Mindy3	chr2	-	12401024	12401076	0.00044186	0.0689885	ENSMUSG00000021010	Npas3	chr12	+	53354344	53354434	8.71165e-07	0.000721522
ENSMUSG00000022561	Gpaa1	chr15	+	76332159	76332631	0.0013665	0.0729308	ENSMUSG00000074358	Ccdc61	chr7	-	18893766	18893849	0.00197719	0.0805889	ENSMUSG00000074794	Arrdc3	chr13	+	80891449	0.00103184	0.0701272	ENSMUSG00000032534	Cep63	chr9	-	102621695	102621728	0.000499517	0.0765464	ENSMUSG00000002968	Med25	chr7	-	44880566	44880638	1.07668e-06	0.00087522
ENSMUSG00000060601	Nr1h2	chr7	-	44551954	44552620	0.00167179	0.0868102	ENSMUSG00000026648	Dclre1c	chr2	+	3437029	3437090	0.00226703	0.0907224	ENSMUSG00000002058	Unc119	chr11	+	78348464	0.00121676	0.0782763	ENSMUSG00000035325	Sec31a	chr5	-	100388533	100388611	0.000595222	0.082091	ENSMUSG00000008575	Nfib	chr4	-	82310302	82310391	1.3033e-06	0.0010219
ENSMUSG00000037112	Sik2	chr9	-	50892800	50895961	0.0016868	0.0868102	ENSMUSG00000037816	Fbxw17	chr13	+	50432170	50432346	0.00237637	0.0933999	ENSMUSG00000009687	Fxyd5	chr7	-	31040182	0.00123706	0.0782763	ENSMUSG00000027333	Smox	chr2	+	131520411	131521171	0.000588472	0.082091	ENSMUSG00000014791	Elmo3	chr8	+	105306377	105306428	1.30368e-06	0.0010219
ENSMUSG00000085385	Snhg17	chr2	-	158357197	158360599	0.00187499	0.094802	ENSMUSG00000039007	Cpq	chr15	+	33212815	33213263	0.00254854	0.0967127	ENSMUSG00000035818	Plekhs1	chr19	+	56471697	0.00120239	0.0782763	ENSMUSG00000035382	Pcsk7	chr9	+	45926733	45926828	0.000585379	0.082091	ENSMUSG00000042719	Naa25	chr5	+	121429332	121429461	1.44153e-06	0.00111013
ENSMUSG00000053332	Gas5	chr1	+	161035982	161036244	0.00193786	0.0959744	ENSMUSG00000021139	Gm20498	chr12	-	81532364	81532877	0.00253013	0.0967127	ENSMUSG00000035949	Fbxw2	chr2	-	34822557	0.00117356	0.0782763	ENSMUSG00000030852	Tacc2	chr7	+	130627397	130627499	0.000569491	0.082091	ENSMUSG00000041658	Rragb	chrX	+	153148451	153148535	1.53564e-06	0.00116221
ENSMUSG00000035969	Rusc2	chr4	+	43426227	43427088	0.00196478	0.0959744									ENSMUSG00000024039	Cbs	chr17	-	31632827	0.0014894	0.0865614	ENSMUSG00000109841	E330011O21Rik	chr16	-	78253436	78253467	0.000563115	0.082091	ENSMUSG00000001131	Timp1	chrX	+	20872776	20872856	1.73972e-06	0.00129435
ENSMUSG00000028689	Ccdc163	chr4	+	116709239	116709619	0.00206319	0.0988835									ENSMUSG00000029705	Cux1	chr5	-	136312642	0.00141999	0.0865614	ENSMUSG00000038705	Gmeb2	chr2	-	181264969	181265108	0.000555532	0.082091	ENSMUSG00000055897	Ppp4r1l-ps	chr2	-	173615482	173616423	1.87902e-06	0.00137469
ENSMUSG00000012076	Brms1l	chr12	+	55868161	55869736	0.00209295	0.0988835									ENSMUSG00000031712	Il15	chr8	-	82334468	0.00150952	0.0865614	ENSMUSG00000026767	Mindy3	chr2	-	12401024	12401076	0.000611432	0.0829442	ENSMUSG00000070972	Dnajc25	chr4	+	59013631	59013855	2.00634e-06	0.00144378
																ENSMUSG00000036570	Fxyd1	chr7	-	31051681	0.00142635	0.0865614	ENSMUSG00000087380	2210408F21Rik	chr6	+	31285002	31285120	0.000638346	0.0851986	ENSMUSG00000071172	Srsf3	chr17	+	29039453	29039909	2.15606e-06	0.00152649
																ENSMUSG00000066800	Rnasel	chr1	+	153753606	0.00145951	0.0865614	ENSMUSG00000026305	Lrrfip1	chr1	+	91084945	91085005	0.000658085	0.0864389	ENSMUSG00000055897	Ppp4r1l-ps	chr2	-	173615482	173615576	2.21055e-06	0.00154023
																ENSMUSG00000001017	Chtop	chr3	-	90506107	0.00149194	0.0865614	ENSMUSG00000021000	Mia2	chr12	+	59144698	59144770	0.00067001	0.0866303	ENSMUSG00000032366	Tpm1	chr9	-	67048123	67048249	2.29331e-06	0.0015722
																ENSMUSG00000052488	Cherp	chr8	-	72468374	0.00163125	0.0903187	ENSMUSG00000026767	Mindy3	chr2	-	12405859	12405920	0.000714231	0.0909271	ENSMUSG00000049606	Zfp644	chr5	-	106695642	106695699	2.32808e-06	0.0015722
																ENSMUSG00000001127	Araf	chrX	+	20858741	0.00161858	0.0903187	ENSMUSG00000036019	Tmtc2	chr10	-	105271498	105271580	0.000734696	0.0921153	ENSMUSG00000004207	Psap	chr10	+	60297536	60297545	2.40151e-06	0.00159722
																ENSMUSG00000018501	Ncor1	chr11	-	62373075	0.00164887	0.0903187	ENSMUSG00000021709	Erbin	chr13	-	103827906	103828023	0.0007875	0.0972621	ENSMUSG00000021843	Ktn1	chr14	+	47704419	47704488	2.47251e-06	0.0016199
																ENSMUSG00000023345	Poc1a	chr9	+	106329872	0.0017285	0.093288									ENSMUSG00000020812	1810032O08Rik	chr11	+	116672163	116672355	2.84983e-06	0.00181299
																ENSMUSG00000028759	Hp1bp3	chr4	+	138223489	0.00184408	0.0966825									ENSMUSG00000038665	Dgki	chr6	-	36934636	36934681	2.83099e-06	0.00181299
																ENSMUSG00000047539	Fbxo28	chr1	-	182317809	0.00183144	0.0966825									ENSMUSG00000032478	Nme6	chr9	+	109841475	109841515	2.92288e-06	0.0018329
																															ENSMUSG00000019590	Cyb561	chr11	-	105940099	105940378	3.48659e-06	0.00215559
																															ENSMUSG00000028382	Ptbp3	chr4	-	59485606	59485731	3.75307e-06	0.0022646
																															ENSMUSG00000056367	Actr3b	chr5	+	25798445	25798501	3.76607e-06	0.0022646
																															ENSMUSG00000091474	2610021A01Rik	chr7	+	41603435	41603534	3.91513e-06	0.00232241
																															ENSMUSG00000029804	Herc3	chr6	+	58832401	58832536	4.53437e-06	0.00265387
																															ENSMUSG00000013483	Card14	chr11	+	119338871	119338935	4.77198e-06	0.0027562
																															ENSMUSG00000045503	Sys1	chr2	+	164464357	164467327	5.24741e-06	0.00299143
																															ENSMUSG00000000131	Xpo6	chr7	-	126151223	126153279	5.69651e-06	0.00320582
																															ENSMUSG00000061079	Zfp143	chr7	+	110072121	110072202	5.9782e-06	0.00328024
																															ENSMUSG00000030556	Lrrc28	chr7	-	67559857	67559969	5.91482e-06	0.00328024
																															ENSMUSG00000034621	Gpatch8	chr11	-	102510216	102510261	6.17006e-06	0.00332219
																															ENSMUSG00000002496	Tsc2	chr17	-	24601388	24601457	6.20602e-06	0.00332219
																															ENSMUSG00000030739	Myh14	chr7	-	44657416	44657440	6.38026e-06	0.00333414
																															ENSMUSG00000009073	Nf2	chr11	-	4818504	4818627	6.36635e-06	0.00333414
																															ENSMUSG00000040701	Ap1g2	chr14	-	55104581	55104658	6.5344e-06	0.00337452
																															ENSMUSG00000021385	Ippk	chr13	+	49449236	49449387	6.79959e-06	0.00347064
																															ENSMUSG00000022340	Sybu	chr15	-	44683347	44683450	7.15356e-06	0.00360934
																															ENSMUSG00000042029	Ncapg2	chr12	+	116405701	116405877	7.53754e-06	0.00375986
																															ENSMUSG00000022353	Mtss1	chr15	-	58947325	58947520	7.869e-06	0.0038811
																															ENSMUSG00000035958	Tdp2	chr13	+	24832009	24832095	7.98335e-06	0.00389375
																															ENSMUSG00000061079	Zfp143	chr7	+	110072118	110072202	8.35226e-06	0.00402891
																															ENSMUSG00000027620	Rbm39	chr2	-	156174096	156174168	8.52443e-06	0.00406726
																															ENSMUSG00000027366	Sppl2a	chr2	-	126913299	126913353	8.88018e-06	0.00419144
																															ENSMUSG00000074513	Arfip1	chr3	-	84529169	84529265	9.46488e-06	0.00423949
																															ENSMUSG00000038860	Garnl3	chr2	-	33085874	33085944	9.17659e-06	0.00423949
																															ENSMUSG00000037013	Ss18	chr18	-	14637391	14637484	9.31945e-06	0.00423949
																															ENSMUSG00000069565	Dazap1	chr10	+	80280928	80281011	9.46123e-06	0.00423949
																															ENSMUSG00000030556	Lrrc28	chr7	-	67559857	67560064	9.10013e-06	0.00423949
																															ENSMUSG00000003119	Cdk12	chr11	+	98249709	98250100	9.80195e-06	0.00434613
																															ENSMUSG00000020532	Acaca	chr11	+	84290287	84290311	1.06361e-05	0.00466884
																															ENSMUSG00000087177	E130307A14Rik	chr10	-	39655839	39655929	1.13903e-05	0.00495039
																															ENSMUSG00000035382	Pcsk7	chr9	+	45927036	45927118	1.25788e-05	0.00541331
																															ENSMUSG00000014504	Srp19	chr18	+	34331749	34331825	1.36691e-05	0.00576943
																															ENSMUSG00000074794	Arrdc3	chr13	+	80889088	80889236	1.35618e-05	0.00576943
																															ENSMUSG00000005893	Nr2c2	chr6	+	92138986	92139026	1.43226e-05	0.00598765
																															ENSMUSG00000051736	Fam229b	chr10	-	39120257	39120396	1.5471e-05	0.00634685
																															ENSMUSG00000033538	Casp4	chr9	+	5322819	5322917	1.53956e-05	0.00634685
																															ENSMUSG00000014075	Tctex1d2	chr16	+	32425240	32425310	1.58767e-05	0.00640022
																															ENSMUSG00000030759	Far1	chr7	+	113554116	113554288	1.58926e-05	0.00640022
																															ENSMUSG00000092416	Zfp141	chr7	-	42501357	42501425	1.62795e-05	0.00649643
																															ENSMUSG00000026427	Eif2d	chr1	+	131164402	131164506	1.64795e-05	0.00651698
																															ENSMUSG00000029810	Tmem176b	chr6	-	48840360	48840453	1.67549e-05	0.00656673
																															ENSMUSG00000028653	Trit1	chr4	+	123046874	123047017	1.7334e-05	0.00673355
																															ENSMUSG00000064215	Ifi27	chr12	+	103437389	103437524	1.8405e-05	0.0070869
																															ENSMUSG00000025982	Sf3b1	chr1	-	55014868	55014924	1.91403e-05	0.00730593
																															ENSMUSG00000026999	Nup35	chr2	+	80655948	80657353	1.98915e-05	0.00752723
																															ENSMUSG00000028653	Trit1	chr4	+	123049151	123049264	2.14607e-05	0.00786294
																															ENSMUSG00000037997	Parp11	chr6	+	127471547	127471668	2.14952e-05	0.00786294
																															ENSMUSG00000015120	Ube2i	chr17	-	25272537	25272765	2.12959e-05	0.00786294
																															ENSMUSG00000038208	Pgap3	chr11	-	98397895	98398048	2.13346e-05	0.00786294
																															ENSMUSG00000031627	Irf2	chr8	+	46818790	46818908	2.3298e-05	0.00798974
																															ENSMUSG00000022841	Ap2m1	chr16	+	20540807	20540813	2.2145e-05	0.00798974
																															ENSMUSG00000022607	Ptk2	chr15	-	73365040	73365195	2.27248e-05	0.00798974
																															ENSMUSG00000026349	Ccnt2	chr1	+	127795254	127795317	2.32724e-05	0.00798974
																															ENSMUSG00000035958	Tdp2	chr13	+	24838146	24838265	2.31168e-05	0.00798974
																															ENSMUSG00000039903	Eva1c	chr16	+	90890529	90890673	2.26873e-05	0.00798974
																															ENSMUSG00000028382	Ptbp3	chr4	-	59485606	59485746	2.24396e-05	0.00798974
																															ENSMUSG00000025816	Sec61a2	chr2	-	5879616	5879700	2.31496e-05	0.00798974
																															ENSMUSG00000028053	Ash1l	chr3	+	89067154	89067241	2.3684e-05	0.00805918
																															ENSMUSG00000032254	Kif23	chr9	-	61933228	61933270	2.48559e-05	0.00839288
																															ENSMUSG00000000827	Tpd52l2	chr2	+	181510503	181510530	2.56291e-05	0.00845877
																															ENSMUSG00000026767	Mindy3	chr2	-	12410000	12410080	2.56269e-05	0.00845877
																															ENSMUSG00000030583	Sipa1l3	chr7	-	29324169	29324251	2.55622e-05	0.00845877
																															ENSMUSG00000022607	Ptk2	chr15	-	73360025	73360337	2.88283e-05	0.0093737
																															ENSMUSG00000027200	Sema6d	chr2	+	124660704	124660761	2.86426e-05	0.0093737
																															ENSMUSG00000022681	Ntan1	chr16	+	13834680	13834794	3.06256e-05	0.00981271
																															ENSMUSG00000021824	Ap3m1	chr14	-	21044652	21044824	3.05926e-05	0.00981271
																															ENSMUSG00000042557	Sin3a	chr9	+	57081094	57081202	3.11653e-05	0.00984194
																															ENSMUSG00000026707	Nsun6	chr2	-	15039732	15039842	3.11343e-05	0.00984194
																															ENSMUSG00000037608	Bclaf1	chr10	+	20327163	20327391	3.18161e-05	0.00997572
																															ENSMUSG00000031596	Slc7a2	chr8	+	40908397	40908534	3.55622e-05	0.0110712
																															ENSMUSG00000045983	Eif4g1	chr16	+	20673598	20673655	3.75157e-05	0.011516
																															ENSMUSG00000030688	Stard10	chr7	+	101342497	101342645	3.72952e-05	0.011516
																															ENSMUSG00000023044	Csad	chr15	-	102203136	102203260	3.78109e-05	0.011526
																															ENSMUSG00000004897	Hdgf	chr3	+	87913840	87913910	3.91717e-05	0.0118585
																															ENSMUSG00000019952	Poc1b	chr10	+	99164868	99164949	3.96436e-05	0.0119191
																															ENSMUSG00000026755	Arpc5l	chr2	+	39013116	39013187	4.0317e-05	0.0120391
																															ENSMUSG00000032952	Ap4b1	chr3	+	103817759	103817843	4.25941e-05	0.0126332
																															ENSMUSG00000024420	Zfp521	chr18	-	13971363	13971404	4.30219e-05	0.0126744
																															ENSMUSG00000020451	Limk2	chr11	-	3392916	3393016	4.40039e-05	0.0128097
																															ENSMUSG00000057335	Cep170	chr1	-	176769232	176769526	4.40647e-05	0.0128097
																															ENSMUSG00000035266	Helq	chr5	-	100766687	100766801	4.53894e-05	0.013108
																															ENSMUSG00000031819	Emc8	chr8	-	120660493	120660670	4.75819e-05	0.0135959
																															ENSMUSG00000027422	Rrbp1	chr2	-	143988147	143990266	4.76983e-05	0.0135959
																															ENSMUSG00000029407	Uso1	chr5	+	92198335	92198434	4.84246e-05	0.0137138
																															ENSMUSG00000024983	Vti1a	chr19	+	55499242	55499304	4.96903e-05	0.0138051
																															ENSMUSG00000058690	Ccser2	chr14	-	36890293	36890426	4.94071e-05	0.0138051
																															ENSMUSG00000034573	Ptpn13	chr5	+	103501366	103501912	4.9487e-05	0.0138051
																															ENSMUSG00000032294	Pkm	chr9	+	59675567	59675734	5.12833e-05	0.0140696
																															ENSMUSG00000037447	Arid5a	chr1	+	36318487	36318653	5.09897e-05	0.0140696
																															ENSMUSG00000015501	Hivep2	chr10	+	14004200	14004275	5.16429e-05	0.0140802
																															ENSMUSG00000040451	Sgms1	chr19	-	32125225	32125392	5.26879e-05	0.0142765
																															ENSMUSG00000029823	Luc7l2	chr6	+	38568846	38568917	5.41071e-05	0.0145711
																															ENSMUSG00000079036	Alkbh1	chr12	-	87441642	87441780	5.44844e-05	0.0145832
																															ENSMUSG00000028256	Odf2l	chr3	+	145127022	145127151	5.65006e-05	0.0149407
																															ENSMUSG00000039275	Foxk2	chr11	+	121296028	121296222	5.63557e-05	0.0149407
																															ENSMUSG00000074513	Arfip1	chr3	-	84529190	84529265	5.80391e-05	0.0152556
																															ENSMUSG00000021288	Klc1	chr12	+	111793648	111793699	5.9381e-05	0.0155068
																															ENSMUSG00000030322	Mbd4	chr6	-	115845542	115845617	5.97014e-05	0.0155068
																															ENSMUSG00000017723	Wfdc2	chr2	+	164563307	164563451	6.02874e-05	0.0155669
																															ENSMUSG00000039108	Lsm14b	chr2	+	180028957	180029074	6.20999e-05	0.0159412
																															ENSMUSG00000053453	Thoc7	chr14	-	13957553	13957631	6.28674e-05	0.0160443
																															ENSMUSG00000026565	Pou2f1	chr1	-	165876976	165877065	6.59266e-05	0.0167278
																															ENSMUSG00000045273	Cenph	chr13	-	100761760	100761924	6.95142e-05	0.0171627
																															ENSMUSG00000025059	Gk	chrX	-	85706237	85706324	6.97701e-05	0.0171627
																															ENSMUSG00000017307	Acot8	chr2	-	164802996	164803133	6.99864e-05	0.0171627
																															ENSMUSG00000040774	Cept1	chr3	-	106512802	106512887	6.99807e-05	0.0171627
																															ENSMUSG00000027312	Atrn	chr2	+	130972224	130972346	6.86595e-05	0.0171627
																															ENSMUSG00000042625	Safb2	chr17	-	56578640	56578844	6.86006e-05	0.0171627
																															ENSMUSG00000009575	Cbx5	chr15	-	103215021	103215121	7.19043e-05	0.0175351
																															ENSMUSG00000023341	Mx2	chr16	+	97546324	97546479	7.26628e-05	0.0176221
																															ENSMUSG00000044134	Fam109a	chr5	+	121850469	121850546	7.60869e-05	0.0183512
																															ENSMUSG00000040407	Akap9	chr5	+	3954396	3954450	7.76552e-05	0.0185185
																															ENSMUSG00000031570	Plpp5	chr8	+	25723030	25723113	7.73513e-05	0.0185185
																															ENSMUSG00000078700	D030028A08Rik	chr11	+	96958852	96959024	7.80466e-05	0.0185185
																															ENSMUSG00000029053	Prkcz	chr4	-	155268183	155268263	8.06048e-05	0.0190227
																															ENSMUSG00000029003	Mad2l2	chr4	+	148143541	148143642	8.3272e-05	0.0193402
																															ENSMUSG00000033793	Atp6v1h	chr1	+	5101069	5101123	8.25142e-05	0.0193402
																															ENSMUSG00000049470	Aff4	chr11	+	53380585	53380672	8.30807e-05	0.0193402
																															ENSMUSG00000037236	Matr3	chr18	+	35572766	35572935	8.44139e-05	0.0195023
																															ENSMUSG00000013787	Ehmt2	chr17	+	34911362	34911478	8.49694e-05	0.0195278
																															ENSMUSG00000062116	Zfp954	chr7	-	7117785	7117912	8.67111e-05	0.0198243
																															ENSMUSG00000116953	9030025P20Rik	chr17	+	14982888	14983034	8.77408e-05	0.0199558
																															ENSMUSG00000029924	Slc37a3	chr6	-	39367643	39367766	8.84327e-05	0.0200095
																															ENSMUSG00000087366	Junos	chr4	+	95150119	95150275	8.89529e-05	0.020024
																															ENSMUSG00000023882	Zfp54	chr17	+	21427331	21427371	9.03177e-05	0.0202275
																															ENSMUSG00000038619	Ensa	chr3	+	95626748	95626874	9.07981e-05	0.0202318
																															ENSMUSG00000043962	Thrap3	chr4	-	126173136	126173329	9.4063e-05	0.0208535
																															ENSMUSG00000027800	Tm4sf1	chr3	-	57301521	57301636	9.50332e-05	0.0209627
																															ENSMUSG00000019916	P4ha1	chr10	+	59354339	59354410	9.73504e-05	0.0211611
																															ENSMUSG00000030929	Eri2	chr7	-	119787403	119787485	9.66111e-05	0.0211611
																															ENSMUSG00000034101	Ctnnd1	chr2	-	84603187	84603274	9.78609e-05	0.0211611
																															ENSMUSG00000019590	Cyb561	chr11	-	105940099	105940164	9.75886e-05	0.0211611
																															ENSMUSG00000005506	Celf1	chr2	+	91010392	91010578	9.9551e-05	0.0213165
																															ENSMUSG00000025145	Lrrc45	chr11	+	120718649	120718720	9.91846e-05	0.0213165
																															ENSMUSG00000090841	Myl6	chr10	-	128491719	128491764	0.00010018	0.0213471
																															ENSMUSG00000015937	H2afy	chr13	-	56089757	56089857	0.000100956	0.0213707
																															ENSMUSG00000046605	B3gntl1	chr11	-	121651608	121651673	0.000101264	0.0213707
																															ENSMUSG00000026821	Ralgds	chr2	+	28540710	28540821	0.000103326	0.0215997
																															ENSMUSG00000024949	Sf1	chr19	+	6368363	6368439	0.000103334	0.0215997
																															ENSMUSG00000035469	Rcbtb1	chr14	+	59205624	59205722	0.000105146	0.0217712
																															ENSMUSG00000032035	Ets1	chr9	+	32730054	32730255	0.000104891	0.0217712
																															ENSMUSG00000043962	Thrap3	chr4	-	126184930	126185142	0.000109192	0.0225028
																															ENSMUSG00000060373	Hnrnpc	chr14	-	52098315	52098544	0.000109831	0.0225288
																															ENSMUSG00000029650	Slc46a3	chr5	-	147894480	147894596	0.000111701	0.0228057
																															ENSMUSG00000059475	Zfp426	chr9	-	20476395	20476478	0.000112734	0.02291
																															ENSMUSG00000079334	Nat6	chr9	+	107579099	107579385	0.000114181	0.0230971
																															ENSMUSG00000027333	Smox	chr2	+	131520411	131520646	0.00011686	0.0235307
																															ENSMUSG00000029267	Mtf2	chr5	+	108080824	108081023	0.000117553	0.0235507
																															ENSMUSG00000021000	Mia2	chr12	+	59146335	59146362	0.000118032	0.0235507
																															ENSMUSG00000017421	Zfp207	chr11	+	80389773	80389821	0.000118767	0.02359
																															ENSMUSG00000038481	Cdk19	chr10	+	40454014	40454072	0.000120017	0.023731
																															ENSMUSG00000024969	Mark2	chr19	-	7279985	7280012	0.000121494	0.0238085
																															ENSMUSG00000046230	Vps13a	chr19	-	16744823	16744957	0.00012147	0.0238085
																															ENSMUSG00000033075	Senp1	chr15	-	98076911	98077042	0.000124445	0.0242783
																															ENSMUSG00000027677	Ttc14	chr3	+	33803449	33803605	0.000126378	0.0245465
																															ENSMUSG00000024293	Esco1	chr18	-	10571954	10572142	0.000128275	0.0248051
																															ENSMUSG00000022568	Scrib	chr15	-	76061738	76061801	0.000129193	0.0248731
																															ENSMUSG00000001847	Rac1	chr5	-	143509596	143509653	0.000130307	0.024978
																															ENSMUSG00000057963	Itpk1	chr12	-	102587895	102587936	0.000132427	0.0252741
																															ENSMUSG00000025529	Zfp711	chrX	+	112628103	112628148	0.0001348	0.0256154
																															ENSMUSG00000079020	Slc45a4	chr15	-	73587520	73587724	0.000138627	0.0260049
																															ENSMUSG00000026427	Eif2d	chr1	+	131164619	131164769	0.000138187	0.0260049
																															ENSMUSG00000017802	Retreg3	chr11	-	101099007	101099140	0.000138506	0.0260049
																															ENSMUSG00000074579	Lekr1	chr3	+	65669503	65669613	0.000139698	0.0260944
																															ENSMUSG00000042625	Safb2	chr17	-	56578920	56578985	0.000143616	0.0267126
																															ENSMUSG00000029769	Ccdc136	chr6	+	29414785	29414980	0.000147288	0.0272801
																															ENSMUSG00000039842	Mcph1	chr8	+	18788238	18788476	0.000149264	0.0275298
																															ENSMUSG00000027201	Myef2	chr2	-	125098796	125098847	0.000151346	0.0277971
																															ENSMUSG00000039676	Capsl	chr15	+	9462590	9462800	0.000152197	0.0278367
																															ENSMUSG00000064284	Cdpf1	chr15	-	85810842	85811048	0.00015433	0.0281098
																															ENSMUSG00000022890	Atp5j	chr16	-	84833819	84833874	0.000155958	0.0281726
																															ENSMUSG00000057335	Cep170	chr1	-	176761350	176761500	0.000155433	0.0281726
																															ENSMUSG00000050017	Pitpnb	chr5	+	111385519	111385604	0.000156631	0.0281783
																															ENSMUSG00000021809	Nudt13	chr14	+	20300586	20300679	0.00015782	0.0282761
																															ENSMUSG00000046230	Vps13a	chr19	-	16744785	16744957	0.000159006	0.0283729
																															ENSMUSG00000036155	Mgat5	chr1	+	127249789	127249839	0.000159892	0.0284154
																															ENSMUSG00000036285	Noa1	chr5	-	77304185	77304317	0.000164021	0.0290317
																															ENSMUSG00000026879	Gsn	chr2	+	35266819	35266903	0.000167276	0.0291378
																															ENSMUSG00000020740	Gga3	chr11	-	115586995	115587201	0.000167025	0.0291378
																															ENSMUSG00000028364	Tnc	chr4	-	63993026	63993299	0.000165975	0.0291378
																															ENSMUSG00000066036	Ubr4	chr4	+	139441191	139441296	0.000166914	0.0291378
																															ENSMUSG00000024985	Tcf7l2	chr19	+	55925976	55926049	0.000170245	0.0295378
																															ENSMUSG00000029283	Cdc7	chr5	+	106974600	106974696	0.000173134	0.0299208
																															ENSMUSG00000004677	Myo9b	chr8	+	71358615	71358663	0.000179785	0.0307076
																															ENSMUSG00000015120	Ube2i	chr17	-	25272537	25272765	0.000179487	0.0307076
																															ENSMUSG00000042305	Tmem183a	chr1	-	134352974	134353137	0.000179094	0.0307076
																															ENSMUSG00000003363	Pld3	chr7	-	27545187	27545285	0.000183254	0.0309313
																															ENSMUSG00000028381	Ugcg	chr4	+	59218494	59218581	0.000183172	0.0309313
																															ENSMUSG00000011960	Ccnt1	chr15	-	98546744	98546908	0.000183682	0.0309313
																															ENSMUSG00000057858	Fam204a	chr19	-	60221053	60221304	0.000183914	0.0309313
																															ENSMUSG00000079334	Nat6	chr9	+	107579099	107580935	0.000186278	0.031025
																															ENSMUSG00000050530	Fam171a1	chr2	+	3223469	3223584	0.000188005	0.031025
																															ENSMUSG00000040263	Klhdc4	chr8	-	121821781	121821997	0.000187959	0.031025
																															ENSMUSG00000109841	E330011O21Rik	chr16	-	78253436	78253467	0.00018706	0.031025
																															ENSMUSG00000031731	Ap1g1	chr8	+	109830612	109830621	0.000187804	0.031025
																															ENSMUSG00000026740	Dnajc1	chr2	-	18308783	18308949	0.000189357	0.0311312
																															ENSMUSG00000037236	Matr3	chr18	+	35571842	35572935	0.00019722	0.0323029
																															ENSMUSG00000040913	Fbxw4	chr19	-	45630864	45630959	0.000198325	0.0323631
																															ENSMUSG00000085042	Abhd11os	chr5	-	135012693	135012788	0.000201716	0.0327946
																															ENSMUSG00000021803	Cdhr1	chr14	-	37097261	37097357	0.000204301	0.0330922
																															ENSMUSG00000028826	Tmem57	chr4	-	134836766	134837034	0.000214311	0.0343472
																															ENSMUSG00000029177	Cenpa	chr5	+	30668998	30669052	0.000215961	0.0343472
																															ENSMUSG00000021709	Erbin	chr13	-	103830187	103830331	0.000213165	0.0343472
																															ENSMUSG00000030137	Tuba8	chr6	+	121221300	121221449	0.000214685	0.0343472
																															ENSMUSG00000022479	Vdr	chr15	-	97869317	97869423	0.000215324	0.0343472
																															ENSMUSG00000092470	Gm20518	chr16	-	17843971	17844208	0.000223741	0.0353286
																															ENSMUSG00000032372	Plscr2	chr9	+	92281240	92281783	0.000223227	0.0353286
																															ENSMUSG00000028759	Hp1bp3	chr4	+	138221525	138221718	0.000225483	0.0354142
																															ENSMUSG00000017716	Birc5	chr11	+	117849753	117849863	0.000225897	0.0354142
																															ENSMUSG00000042632	Pla2g6	chr15	-	79327634	79327714	0.000226995	0.0354597
																															ENSMUSG00000029106	Add1	chr5	+	34598269	34598447	0.000228871	0.0356259
																															ENSMUSG00000071337	Tia1	chr6	+	86423605	86423671	0.000230286	0.0357195
																															ENSMUSG00000059900	Tmem40	chr6	-	115738947	115739022	0.000233367	0.03607
																															ENSMUSG00000045503	Sys1	chr2	+	164467147	164467327	0.00023527	0.0362366
																															ENSMUSG00000059474	Mbtd1	chr11	+	93891338	93891388	0.000237299	0.0364212
																															ENSMUSG00000035351	Nup37	chr10	+	88177072	88177166	0.000238518	0.0364808
																															ENSMUSG00000033577	Myo6	chr9	+	80296642	80296681	0.000245529	0.0374228
																															ENSMUSG00000039199	Zdhhc1	chr8	-	105473205	105473299	0.000247026	0.0375206
																															ENSMUSG00000029561	Oasl2	chr5	+	114899741	114900030	0.000249217	0.0377229
																															ENSMUSG00000048280	Zfp738	chr13	-	67672997	67673093	0.000259439	0.0391352
																															ENSMUSG00000003762	Coq8b	chr7	+	27250286	27250428	0.000264638	0.039647
																															ENSMUSG00000025184	R3hcc1l	chr19	+	42562551	42563075	0.000264334	0.039647
																															ENSMUSG00000021629	Slc30a5	chr13	-	100809083	100809279	0.000266406	0.0397761
																															ENSMUSG00000005949	Ctns	chr11	-	73197098	73197252	0.000267753	0.0397768
																															ENSMUSG00000039693	Msantd3	chr4	+	48549921	48549997	0.000269865	0.0397768
																															ENSMUSG00000021171	Esyt2	chr12	+	116353826	116353889	0.000270035	0.0397768
																															ENSMUSG00000059475	Zfp426	chr9	-	20473027	20473108	0.000268282	0.0397768
																															ENSMUSG00000026767	Mindy3	chr2	-	12403997	12404166	0.00027362	0.0401699
																															ENSMUSG00000030760	Acer3	chr7	-	98218055	98218101	0.000276663	0.0404813
																															ENSMUSG00000042719	Naa25	chr5	+	121434825	121435069	0.000278854	0.0406663
																															ENSMUSG00000034621	Gpatch8	chr11	-	102531312	102531330	0.000281285	0.040885
																															ENSMUSG00000036501	Fam13b	chr18	-	34497967	34498159	0.000285802	0.0414045
																															ENSMUSG00000109324	Prmt1	chr7	-	44983734	44983875	0.000287794	0.0415559
																															ENSMUSG00000033124	Atg9a	chr1	-	75184455	75184573	0.00029619	0.042628
																															ENSMUSG00000063273	Naa15	chr3	+	51470085	51470229	0.000299181	0.0429178
																															ENSMUSG00000029106	Add1	chr5	+	34629135	34629172	0.000303746	0.0434307
																															ENSMUSG00000041997	Tlk1	chr2	-	70716611	70716719	0.000305306	0.0434475
																															ENSMUSG00000033953	Ppp3r1	chr11	+	17182106	17182146	0.000305843	0.0434475
																															ENSMUSG00000051223	Bzw1	chr1	+	58404231	58404354	0.000309157	0.043496
																															ENSMUSG00000020397	Med7	chr11	+	46439805	46439975	0.000309028	0.043496
																															ENSMUSG00000038861	Pi4kb	chr3	+	94989302	94989347	0.000308496	0.043496
																															ENSMUSG00000028013	Ppa2	chr3	+	133326647	133326701	0.000310164	0.0434983
																															ENSMUSG00000034255	Arhgap27	chr11	-	103339195	103339276	0.000318656	0.0444054
																															ENSMUSG00000042472	Zfp410	chr12	+	84338641	84338782	0.000318272	0.0444054
																															ENSMUSG00000023044	Csad	chr15	-	102188886	102188962	0.000322991	0.0448671
																															ENSMUSG00000000568	Hnrnpd	chr5	-	99962097	99962204	0.000324629	0.0449525
																															ENSMUSG00000031012	Cask	chrX	-	13552372	13552441	0.000325762	0.0449674
																															ENSMUSG00000037795	N4bp2	chr5	+	65788052	65788141	0.00033143	0.0451816
																															ENSMUSG00000027333	Smox	chr2	+	131524243	131524333	0.000331292	0.0451816
																															ENSMUSG00000026017	Carf	chr1	+	60102626	60102784	0.000328826	0.0451816
																															ENSMUSG00000057133	Chd6	chr2	-	160956082	160956202	0.000329806	0.0451816
																															ENSMUSG00000026565	Pou2f1	chr1	-	165945901	165946002	0.000333095	0.0452679
																															ENSMUSG00000034343	Ube2f	chr1	+	91253759	91253827	0.000339672	0.0460192
																															ENSMUSG00000028559	Osbpl9	chr4	-	109107880	109107949	0.000342358	0.0461502
																															ENSMUSG00000022607	Ptk2	chr15	-	73394647	73394744	0.000343792	0.0461502
																															ENSMUSG00000042709	Atpaf2	chr11	-	60411666	60411729	0.000343728	0.0461502
																															ENSMUSG00000020740	Gga3	chr11	-	115586995	115587008	0.000346955	0.0461513
																															ENSMUSG00000030760	Acer3	chr7	-	98259404	98259457	0.000346432	0.0461513
																															ENSMUSG00000022856	Tmem41a	chr16	-	21946000	21946154	0.000346364	0.0461513
																															ENSMUSG00000022884	Eif4a2	chr16	+	23112350	23112457	0.000349039	0.0462882
																															ENSMUSG00000059474	Mbtd1	chr11	+	93891338	93891388	0.000350663	0.0463636
																															ENSMUSG00000003363	Pld3	chr7	-	27545187	27545262	0.000352933	0.0465235
																															ENSMUSG00000044098	Rsbn1	chr3	+	103928350	103929024	0.000356158	0.0468082
																															ENSMUSG00000028364	Tnc	chr4	-	63984459	63984732	0.000359198	0.0469266
																															ENSMUSG00000021051	Ppp2r5e	chr12	-	75493413	75493515	0.000358197	0.0469266
																															ENSMUSG00000102422	Gm21949	chr3	+	68617610	68617808	0.000360297	0.0469306
																															ENSMUSG00000021223	Papln	chr12	+	83775848	83775914	0.000365835	0.047511
																															ENSMUSG00000020589	Fam49a	chr12	+	12276342	12276415	0.000367753	0.0476191
																															ENSMUSG00000026565	Pou2f1	chr1	-	165883046	165883118	0.000373401	0.0476633
																															ENSMUSG00000040263	Klhdc4	chr8	-	121801138	121801214	0.000371914	0.0476633
																															ENSMUSG00000053332	Gas5	chr1	+	161036207	161036244	0.000374609	0.0476633
																															ENSMUSG00000031788	Kifc3	chr8	-	95129195	95129334	0.000369851	0.0476633
																															ENSMUSG00000008305	Tle1	chr4	-	72138961	72139063	0.00037382	0.0476633
																															ENSMUSG00000029810	Tmem176b	chr6	-	48840360	48840453	0.00037099	0.0476633
																															ENSMUSG00000053453	Thoc7	chr14	-	13957459	13957631	0.000376935	0.0476829
																															ENSMUSG00000023452	Pisd	chr5	-	32740623	32740789	0.000376111	0.0476829
																															ENSMUSG00000020212	Mdm1	chr10	+	118166624	118166684	0.000379138	0.0478237
																															ENSMUSG00000030067	Foxp1	chr6	-	99520596	99520732	0.000380662	0.0478783
																															ENSMUSG00000049728	Zfp668	chr7	-	127874676	127874758	0.000383892	0.0481466
																															ENSMUSG00000026319	2310035C23Rik	chr1	+	105692211	105692303	0.000385234	0.0481773
																															ENSMUSG00000020608	Smc6	chr12	+	11273993	11274111	0.000392221	0.0489117
																															ENSMUSG00000027109	Sp3	chr2	-	72978897	72979029	0.00039561	0.0491946
																															ENSMUSG00000049755	Zfp672	chr11	-	58322568	58322729	0.000397529	0.0492936
																															ENSMUSG00000042605	Atxn2	chr5	+	121781332	121781542	0.000403788	0.0499287
																															ENSMUSG00000031520	Vegfc	chr8	+	54169024	54169176	0.000415757	0.0511206
																															ENSMUSG00000032633	Flcn	chr11	-	59809364	59809485	0.000415383	0.0511206
																															ENSMUSG00000024052	Lpin2	chr17	+	71224939	71225241	0.000419631	0.0514529
																															ENSMUSG00000038346	Zfp384	chr6	+	125026256	125026319	0.000422824	0.0517
																															ENSMUSG00000054008	Ndst1	chr18	-	60691928	60692099	0.000430007	0.0521895
																															ENSMUSG00000028159	Dapp1	chr3	-	137939136	137939199	0.000430395	0.0521895
																															ENSMUSG00000052917	Senp7	chr16	+	56111605	56111803	0.000428428	0.0521895
																															ENSMUSG00000058886	Deaf1	chr7	-	141322461	141322608	0.00043412	0.0522085
																															ENSMUSG00000048249	Crebrf	chr17	+	26736815	26736983	0.000434088	0.0522085
																															ENSMUSG00000030083	Abtb1	chr6	-	88840709	88840781	0.000432132	0.0522085
																															ENSMUSG00000020993	Trappc6b	chr12	-	59050267	59050385	0.000435412	0.0522209
																															ENSMUSG00000060336	Zfp937	chr2	+	150237028	150237089	0.000436793	0.0522349
																															ENSMUSG00000057858	Fam204a	chr19	-	60220489	60220577	0.000437909	0.0522349
																															ENSMUSG00000010608	Rbm25	chr12	+	83642401	83642519	0.000442417	0.0526297
																															ENSMUSG00000086629	2810403D21Rik	chrX	+	108871471	108871598	0.000444394	0.0527219
																															ENSMUSG00000028786	Tmem54	chr4	+	129110374	129110434	0.000446695	0.0528521
																															ENSMUSG00000085936	2610307P16Rik	chr13	-	28711116	28711208	0.000452924	0.053445
																															ENSMUSG00000060510	Zfp266	chr9	-	20521019	20521119	0.000456923	0.0535411
																															ENSMUSG00000042524	Sun2	chr15	-	79737472	79737568	0.000455322	0.0535411
																															ENSMUSG00000015247	Nipsnap3b	chr4	+	53015014	53015225	0.000457398	0.0535411
																															ENSMUSG00000020817	Rabep1	chr11	+	70874745	70874874	0.000469624	0.0548261
																															ENSMUSG00000028760	Eif4g3	chr4	+	138087532	138087565	0.000476715	0.0555064
																															ENSMUSG00000022536	Glyr1	chr16	-	5036235	5036475	0.000483057	0.0555192
																															ENSMUSG00000025173	Wdr45b	chr11	-	121338556	121338644	0.00048315	0.0555192
																															ENSMUSG00000018659	Pnpo	chr11	-	96940855	96940955	0.000481714	0.0555192
																															ENSMUSG00000001123	Lgals9	chr11	-	78969713	78969803	0.00048144	0.0555192
																															ENSMUSG00000070047	Fat1	chr8	+	45049841	45049877	0.000482373	0.0555192
																															ENSMUSG00000024528	Srfbp1	chr18	+	52475595	52475684	0.000486281	0.0557331
																															ENSMUSG00000003072	Atp5d	chr10	+	80145218	80145307	0.000488728	0.0558677
																															ENSMUSG00000038848	Ythdf1	chr2	-	180910686	180912207	0.000491278	0.0559326
																															ENSMUSG00000097048	1600020E01Rik	chr6	+	86563431	86563537	0.000491844	0.0559326
																															ENSMUSG00000032812	Arap1	chr7	+	101384861	101385040	0.000503108	0.0567826
																															ENSMUSG00000058886	Deaf1	chr7	-	141322889	141323019	0.000503199	0.0567826
																															ENSMUSG00000038828	Tmem214	chr5	+	30872860	30872904	0.000501857	0.0567826
																															ENSMUSG00000033060	Lmo7	chr14	+	101888676	101888706	0.000507885	0.0571644
																															ENSMUSG00000039585	Myo9a	chr9	+	59790035	59790092	0.000509897	0.0572441
																															ENSMUSG00000053332	Gas5	chr1	+	161036207	161036579	0.000515669	0.0577444
																															ENSMUSG00000040722	Scamp5	chr9	-	57447076	57447233	0.00051757	0.0578098
																															ENSMUSG00000029376	Mthfd2l	chr5	+	91000493	91000619	0.000521554	0.0578941
																															ENSMUSG00000005936	Kctd20	chr17	+	28957878	28958057	0.000522281	0.0578941
																															ENSMUSG00000052609	Plekhg3	chr12	+	76571086	76571176	0.000519884	0.0578941
																															ENSMUSG00000031671	Setd6	chr8	+	95716352	95716494	0.000526474	0.0582118
																															ENSMUSG00000033809	Alg3	chr16	-	20608485	20608646	0.000528166	0.0582522
																															ENSMUSG00000028469	Npr2	chr4	+	43641548	43641633	0.000530917	0.0582629
																															ENSMUSG00000033931	Rbm34	chr8	-	126969982	126970128	0.000529699	0.0582629
																															ENSMUSG00000014547	Wdfy2	chr14	+	62953011	62953142	0.000536435	0.0587216
																															ENSMUSG00000016262	Sertad4	chr1	-	192854638	192854786	0.000540576	0.0590277
																															ENSMUSG00000021709	Erbin	chr13	-	103830187	103830331	0.000543324	0.059112
																															ENSMUSG00000054252	Fgfr3	chr5	+	33732116	33732261	0.000545126	0.059112
																															ENSMUSG00000020454	Eif4enif1	chr11	+	3236213	3236353	0.000545388	0.059112
																															ENSMUSG00000033039	Micall1	chr15	+	79119735	79119827	0.000553599	0.0598541
																															ENSMUSG00000033166	Dis3	chr14	-	99099118	99099186	0.000557128	0.0600877
																															ENSMUSG00000098950	Gm28036	chr2	-	156096417	156098372	0.000563055	0.0602787
																															ENSMUSG00000030846	Tial1	chr7	-	128446730	128446798	0.000563018	0.0602787
																															ENSMUSG00000029106	Add1	chr5	+	34598168	34598447	0.000564391	0.0602787
																															ENSMUSG00000027405	Nop56	chr2	+	130277031	130277314	0.000561553	0.0602787
																															ENSMUSG00000002981	Clptm1	chr7	-	19662144	19662342	0.000568842	0.0606065
																															ENSMUSG00000038178	Slc43a2	chr11	+	75545753	75545830	0.00058399	0.0619199
																															ENSMUSG00000038784	Cnot4	chr6	-	35024127	35024340	0.000583649	0.0619199
																															ENSMUSG00000037022	Mmaa	chr8	-	79284208	79284446	0.000587737	0.062167
																															ENSMUSG00000020358	Hnrnpab	chr11	-	51601749	51601890	0.000589487	0.0622023
																															ENSMUSG00000015846	Rxra	chr2	+	27757760	27757866	0.000596719	0.0628144
																															ENSMUSG00000019866	Crybg1	chr10	-	43973657	43973803	0.000600219	0.0628812
																															ENSMUSG00000056211	R3hdm1	chr1	+	128184399	128184654	0.000599862	0.0628812
																															ENSMUSG00000038943	Prc1	chr7	+	80313526	80313568	0.000603136	0.0628908
																															ENSMUSG00000017664	Slc35c2	chr2	-	165282080	165282144	0.000603177	0.0628908
																															ENSMUSG00000023460	Rab12	chr17	-	66504988	66505178	0.000608476	0.063293
																															ENSMUSG00000007570	Fance	chr17	+	28323570	28323665	0.000611835	0.063335
																															ENSMUSG00000087177	E130307A14Rik	chr10	-	39645555	39645808	0.000613114	0.063335
																															ENSMUSG00000042472	Zfp410	chr12	+	84340101	84340229	0.000613208	0.063335
																															ENSMUSG00000038085	Cnbd2	chr2	+	156328317	156328455	0.000615899	0.0634636
																															ENSMUSG00000021116	Eif2s1	chr12	+	78879950	78880057	0.000619894	0.0637257
																															ENSMUSG00000015846	Rxra	chr2	+	27756198	27756290	0.000631567	0.064774
																															ENSMUSG00000085396	Firre	chrX	-	50573014	50573141	0.000636635	0.0650156
																															ENSMUSG00000032725	Folr2	chr7	-	101840811	101840997	0.000636885	0.0650156
																															ENSMUSG00000006673	Qrich1	chr9	+	108518766	108518826	0.000649823	0.0661825
																															ENSMUSG00000033763	Mtss1l	chr8	+	110731961	110732178	0.000656064	0.0666634
																															ENSMUSG00000027940	Tpm3	chr3	+	90091012	90091091	0.000666619	0.0675794
																															ENSMUSG00000026701	Prdx6	chr1	-	161249358	161249469	0.000669558	0.067721
																															ENSMUSG00000029769	Ccdc136	chr6	+	29417931	29418153	0.00069743	0.0703779
																															ENSMUSG00000058174	Gm5148	chr3	-	37716121	37716232	0.000706502	0.0711298
																															ENSMUSG00000022228	Zscan26	chr13	-	21448166	21448484	0.000710764	0.0712322
																															ENSMUSG00000044573	Acp1	chr12	-	30904921	30904983	0.000710564	0.0712322
																															ENSMUSG00000038943	Prc1	chr7	+	80313529	80313568	0.000718898	0.0718832
																															ENSMUSG00000024073	Birc6	chr17	+	74594321	74594453	0.00072265	0.0720942
																															ENSMUSG00000018740	Slc25a35	chr11	+	68971195	68971336	0.000727541	0.0724176
																															ENSMUSG00000018347	Zkscan6	chr11	+	65822824	65822938	0.000748398	0.0725203
																															ENSMUSG00000003528	Slc25a1	chr16	-	17927366	17927466	0.000745534	0.0725203
																															ENSMUSG00000002799	Jag2	chr12	-	112915604	112915718	0.000746015	0.0725203
																															ENSMUSG00000024414	Mrpl27	chr11	+	94656407	94656618	0.000748132	0.0725203
																															ENSMUSG00000035569	Ankrd11	chr8	-	122896559	122896707	0.000732232	0.0725203
																															ENSMUSG00000034647	Ankrd12	chr17	-	66052953	66053091	0.000735927	0.0725203
																															ENSMUSG00000053332	Gas5	chr1	+	161036548	161036579	0.000745235	0.0725203
																															ENSMUSG00000048249	Crebrf	chr17	+	26736788	26736983	0.000739302	0.0725203
																															ENSMUSG00000027333	Smox	chr2	+	131524243	131524333	0.00073767	0.0725203
																															ENSMUSG00000019143	Hars2	chr18	+	36789156	36789284	0.000737979	0.0725203
																															ENSMUSG00000030748	Il4ra	chr7	+	125571933	125572047	0.000740242	0.0725203
																															ENSMUSG00000030704	Rab6a	chr7	+	100629665	100629771	0.000740564	0.0725203
																															ENSMUSG00000024787	Snx15	chr19	-	6124152	6124188	0.000767956	0.0741291
																															ENSMUSG00000007850	Hnrnph1	chr11	+	50385140	50385190	0.000769494	0.0741291
																															ENSMUSG00000068917	Clk2	chr3	+	89169617	89169702	0.000770068	0.0741291
																															ENSMUSG00000020917	Acly	chr11	-	100503159	100503189	0.000776645	0.0745987
																															ENSMUSG00000035666	Gtf3c4	chr2	-	28836410	28836516	0.000787446	0.075471
																															ENSMUSG00000026791	Slc2a8	chr2	-	32975919	32976028	0.000789539	0.0755068
																															ENSMUSG00000021481	Zfp346	chr13	+	55115479	55115624	0.000793841	0.0757531
																															ENSMUSG00000068101	Cenpm	chr15	-	82239292	82239384	0.000796979	0.0758876
																															ENSMUSG00000014932	Yes1	chr5	+	32640330	32640603	0.000814187	0.0767024
																															ENSMUSG00000028788	Ptp4a2	chr4	+	129846464	129846539	0.00081281	0.0767024
																															ENSMUSG00000052407	Ccdc171	chr4	+	83620824	83620963	0.000811052	0.0767024
																															ENSMUSG00000030083	Abtb1	chr6	-	88840709	88840765	0.000814272	0.0767024
																															ENSMUSG00000038535	Zfp280d	chr9	+	72351524	72351570	0.000813125	0.0767024
																															ENSMUSG00000063511	Snrnp70	chr7	-	45383124	45383184	0.000817499	0.0768044
																															ENSMUSG00000036777	Anln	chr9	-	22349246	22349300	0.000818856	0.0768044
																															ENSMUSG00000086629	2810403D21Rik	chrX	+	108871471	108871598	0.00082115	0.0768555
																															ENSMUSG00000017664	Slc35c2	chr2	-	165282782	165282862	0.000831789	0.0776855
																															ENSMUSG00000032534	Cep63	chr9	-	102590327	102590533	0.000836338	0.0779279
																															ENSMUSG00000002279	Lmf1	chr17	+	25588675	25588742	0.000837935	0.0779279
																															ENSMUSG00000030423	Pop4	chr7	-	38268470	38268659	0.000846031	0.0785146
																															ENSMUSG00000039831	Arhgap29	chr3	+	121973878	121974115	0.000857758	0.0794349
																															ENSMUSG00000019916	P4ha1	chr10	+	59355349	59355420	0.000864089	0.0798528
																															ENSMUSG00000071064	Zfp827	chr8	+	79188148	79188181	0.00087197	0.0800753
																															ENSMUSG00000022587	Ly6e	chr15	+	74955566	74955717	0.000868516	0.0800753
																															ENSMUSG00000022587	Ly6e	chr15	+	74955607	74955717	0.000870522	0.0800753
																															ENSMUSG00000073838	Tufm	chr7	+	126488259	126488426	0.000873808	0.0800766
																															ENSMUSG00000027405	Nop56	chr2	+	130278412	130278531	0.000876759	0.0801796
																															ENSMUSG00000031736	Crnde	chr8	-	92344852	92345039	0.000887261	0.0809714
																															ENSMUSG00000011960	Ccnt1	chr15	-	98548665	98548711	0.000889871	0.0810411
																															ENSMUSG00000022587	Ly6e	chr15	+	74955482	74955717	0.000901983	0.081974
																															ENSMUSG00000001964	Emd	chrX	+	74256877	74256924	0.000908734	0.082247
																															ENSMUSG00000006673	Qrich1	chr9	+	108518702	108518826	0.000908611	0.082247
																															ENSMUSG00000009418	Nav1	chr1	-	135463914	135463938	0.000910979	0.0822805
																															ENSMUSG00000030282	Cmas	chr6	+	142764286	142764429	0.000912909	0.0822855
																															ENSMUSG00000025006	Sorbs1	chr19	-	40321792	40321960	0.000921902	0.0827562
																															ENSMUSG00000021843	Ktn1	chr14	+	47726470	47726554	0.000921157	0.0827562
																															ENSMUSG00000021012	Zc3h14	chr12	+	98774244	98774319	0.000948837	0.0850003
																															ENSMUSG00000021938	Pspc1	chr14	-	56771704	56772006	0.000952425	0.085148
																															ENSMUSG00000029416	Slc15a4	chr5	-	127604537	127604648	0.000958413	0.0855091
																															ENSMUSG00000013419	Zfp651	chr9	+	121766466	121766582	0.00096343	0.0857824
																															ENSMUSG00000031075	Ano1	chr7	-	144648574	144648640	0.00097028	0.0862175
																															ENSMUSG00000017843	Ppp2r5c	chr12	+	110574744	110574861	0.000988513	0.0874834
																															ENSMUSG00000020454	Eif4enif1	chr11	+	3235580	3235660	0.00098676	0.0874834
																															ENSMUSG00000026618	Iars2	chr1	-	185302707	185302801	0.000994435	0.0876541
																															ENSMUSG00000024963	Dnajc4	chr19	-	6989422	6989587	0.000993501	0.0876541
																															ENSMUSG00000037447	Arid5a	chr1	+	36318083	36318181	0.000998668	0.0878507
																															ENSMUSG00000021012	Zc3h14	chr12	+	98779107	98779267	0.00100079	0.0878616
																															ENSMUSG00000023348	Trip6	chr5	-	137312139	137312233	0.00101598	0.089017
																															ENSMUSG00000087366	Junos	chr4	+	95146318	95146489	0.00102672	0.0897787
																															ENSMUSG00000002489	Tiam1	chr16	-	89908546	89908715	0.00103174	0.0900379
																															ENSMUSG00000085936	2610307P16Rik	chr13	-	28608517	28608628	0.00104083	0.090651
																															ENSMUSG00000041143	Tmco4	chr4	+	139053899	139054017	0.00105393	0.0914735
																															ENSMUSG00000038506	Dcun1d2	chr8	-	13258946	13259043	0.00105545	0.0914735
																															ENSMUSG00000045962	Wnk1	chr6	-	119962396	119963632	0.00105851	0.0914735
																															ENSMUSG00000027628	Aar2	chr2	+	156549851	156550027	0.00106069	0.0914735
																															ENSMUSG00000059142	Zfp945	chr17	-	22861731	22861852	0.00105973	0.0914735
																															ENSMUSG00000022255	Mtdh	chr15	+	34116310	34116376	0.00107404	0.0919343
																															ENSMUSG00000027333	Smox	chr2	+	131520411	131521171	0.00107147	0.0919343
																															ENSMUSG00000004364	Cul3	chr1	-	80321784	80321930	0.00107441	0.0919343
																															ENSMUSG00000064289	Tank	chr2	+	61629284	61629372	0.00107254	0.0919343
																															ENSMUSG00000025237	Parp6	chr9	+	59641740	59641810	0.00108271	0.0924642
																															ENSMUSG00000021906	Oxnad1	chr14	+	32092067	32092131	0.00108789	0.0927262
																															ENSMUSG00000069020	Urm1	chr2	+	29842461	29842546	0.00109208	0.0929026
																															ENSMUSG00000074063	Osgin1	chr8	+	119442432	119442569	0.0010963	0.0930813
																															ENSMUSG00000038967	Pdk2	chr11	-	95027864	95027978	0.0011032	0.0934864
																															ENSMUSG00000038705	Gmeb2	chr2	-	181264980	181265108	0.00111171	0.094026
																															ENSMUSG00000021868	Ppif	chr14	+	25697572	25697669	0.00114598	0.0967385
																															ENSMUSG00000022892	App	chr16	-	84971407	84971461	0.00116239	0.097935
																															ENSMUSG00000015214	Mtmr1	chrX	+	71393295	71393445	0.00116602	0.0980528
																															ENSMUSG00000020954	Strn3	chr12	-	51643103	51643214	0.0011728	0.0984344
																															ENSMUSG00000079509	Zfx	chrX	-	94080719	94080860	0.00119206	0.0998597
