# Supplementary material for: Progesterone receptor antagonists reverse stem cell expansion and the paracrine effectors of progesterone action in the mouse mammary gland
Source: Breast Cancer Res. 2021 Aug 3;23:78. doi: 10.1186/s13058-021-01455-2 (PMC8330021; doi:10.1186/s13058-021-01455-2)
Supplement: Supplementary file 16 — Additional file 16. Supplementary Table 11: Alternative splicing, EP + PR inhibitors, LM [file 13058_2021_1455_MOESM16_ESM.xlsx]

## Sheet: LM_EPvsPR_inhibitor
Retained Intron								Alternative 5' Splice site								Alternative 3' Splice site								Mutually exclusive exon								Skipped Exon
GeneID	geneSymbol	chr	strand	riExonStart_0base	riExonEnd	PValue	FDR	GeneID	geneSymbol	chr	strand	longExonStart_0base	longExonEnd	PValue	FDR	GeneID	geneSymbol	chr	strand	longExonStart_0base	longExonEnd	PValue	FDR	GeneID	geneSymbol	chr	strand	1stExonStart_0base	1stExonEnd	PValue	FDR	GeneID	geneSymbol	chr	strand	exonStart_0base	exonEnd	PValue	FDR
ENSMUSG00000021235	Coq6	chr12	+	84370255	84371558	1.88738e-15	5.43943e-12	ENSMUSG00000026048	Ercc5	chr1	+	44160976	44161109	1.13559e-07	0.000251692	ENSMUSG00000038708	Golga4	chr9	+	118566907	118566979	5.06698e-08	0.000190164	ENSMUSG00000031565	Fgfr1	chr8	+	25563373	25563524	0	0	ENSMUSG00000033295	Ptprf	chr4	-	118227818	118227845	0	0
ENSMUSG00000026399	Cd55	chr1	-	130448327	130449563	2.8055e-11	4.04273e-08	ENSMUSG00000002885	Adgre5	chr8	-	83734295	83734352	2.20879e-07	0.000251692	ENSMUSG00000021708	Rasgrf2	chr13	-	91972180	91972288	4.51181e-07	0.000385095	ENSMUSG00000032294	Pkm	chr9	+	59675028	59675195	2.22045e-16	1.03484e-12	ENSMUSG00000021000	Mia2	chr12	+	59146335	59146362	0	0
ENSMUSG00000022332	Khdrbs3	chr15	+	69092900	69094516	4.60465e-08	4.42354e-05	ENSMUSG00000041459	Tardbp	chr4	-	148618664	148618791	9.30175e-07	0.000706623	ENSMUSG00000028464	Tpm2	chr4	-	43514710	43516003	5.1305e-07	0.000385095	ENSMUSG00000030759	Far1	chr7	+	113553641	113553813	2.06613e-13	6.41945e-10	ENSMUSG00000025290	Rps24	chr14	+	24495429	24495449	0	0
ENSMUSG00000027333	Smox	chr2	+	131520094	131521171	1.07886e-07	7.77318e-05	ENSMUSG00000041540	Sox5	chr6	-	144154991	144155223	4.35685e-06	0.00235355	ENSMUSG00000028464	Tpm2	chr4	-	43518401	43519078	4.02784e-07	0.000385095	ENSMUSG00000038290	Smg6	chr11	+	75053761	75053963	1.21113e-11	1.93879e-08	ENSMUSG00000032281	Acsbg1	chr9	-	54643538	54643637	0	0
ENSMUSG00000079334	Nat6	chr9	+	107579099	107580935	1.66502e-07	9.5972e-05	ENSMUSG00000085396	Firre	chrX	-	50580580	50580949	6.02078e-06	0.00235355	ENSMUSG00000025144	Cenpx	chr11	-	120712439	120712712	2.72621e-07	0.000385095	ENSMUSG00000053332	Gas5	chr1	+	161036819	161037315	1.24801e-11	1.93879e-08	ENSMUSG00000030739	Myh14	chr7	-	44657416	44657440	0	0
ENSMUSG00000068114	Ccdc134	chr15	+	82131423	82134762	3.05132e-07	0.000146565	ENSMUSG00000025885	Myo5b	chr18	+	74714825	74714974	6.19628e-06	0.00235355	ENSMUSG00000025144	Cenpx	chr11	-	120711702	120711895	6.29667e-07	0.000393857	ENSMUSG00000024589	Nedd4l	chr18	+	65167513	65167573	1.05531e-11	1.93879e-08	ENSMUSG00000054072	Iigp1	chr18	+	60382611	60382794	0	0
ENSMUSG00000068744	Psrc1	chr3	+	108384235	108384431	1.17355e-06	0.000483167	ENSMUSG00000020079	Supv3l1	chr10	-	62443378	62443563	7.87956e-06	0.00256536	ENSMUSG00000022838	Eaf2	chr16	-	36800586	36800844	1.00697e-06	0.000539877	ENSMUSG00000053332	Gas5	chr1	+	161036819	161037315	6.29125e-11	8.37724e-08	ENSMUSG00000031565	Fgfr1	chr8	+	25563373	25563524	0	0
ENSMUSG00000058427	Cxcl2	chr5	+	90904356	90905938	2.29226e-06	0.000660628	ENSMUSG00000023942	Slc29a1	chr17	-	45588995	45589074	1.99363e-05	0.00504833	ENSMUSG00000066026	Dhrs3	chr4	+	144919229	144919504	1.64646e-06	0.000772394	ENSMUSG00000030739	Myh14	chr7	-	44657934	44658037	2.50342e-10	2.89401e-07	ENSMUSG00000040407	Akap9	chr5	+	3954396	3954450	7.21645e-15	4.2578e-11
ENSMUSG00000031508	Ankrd10	chr8	-	11611582	11615910	1.95603e-06	0.000660628	ENSMUSG00000003778	Brd8	chr18	-	34608417	34609949	1.83425e-05	0.00504833	ENSMUSG00000021670	Hmgcr	chr13	-	96664761	96665897	2.22931e-06	0.000929623	ENSMUSG00000040774	Cept1	chr3	-	106512802	106512887	2.79434e-10	2.89401e-07	ENSMUSG00000031004	Mki67	chr7	-	135707360	135708320	1.74305e-14	9.14152e-11
ENSMUSG00000041423	Paqr6	chr3	+	88365027	88365802	2.12737e-06	0.000660628	ENSMUSG00000005682	Pan2	chr10	+	128304094	128304493	3.12526e-05	0.00712246	ENSMUSG00000020196	Cabin1	chr10	-	75725258	75725404	4.33809e-06	0.00162808	ENSMUSG00000024589	Nedd4l	chr18	+	65167513	65167573	6.86002e-10	5.81293e-07	ENSMUSG00000032067	Pts	chr9	-	50525261	50525284	3.61933e-14	1.70836e-10
ENSMUSG00000047909	Ankrd16	chr2	+	11781476	11783756	4.42896e-06	0.00111379	ENSMUSG00000074129	Rpl13a	chr7	-	45128541	45128735	3.44069e-05	0.00712848	ENSMUSG00000020196	Cabin1	chr10	-	75725548	75725755	6.86457e-06	0.00206028	ENSMUSG00000024589	Nedd4l	chr18	+	65167513	65167573	6.571e-10	5.81293e-07	ENSMUSG00000020758	Itgb4	chr11	+	116005896	116006055	4.22995e-14	1.81507e-10
ENSMUSG00000024104	Washc2	chr6	+	116254089	116255168	4.63755e-06	0.00111379	ENSMUSG00000053477	Tcf4	chr18	+	69677966	69678129	4.48662e-05	0.00730357	ENSMUSG00000048416	Mlf1	chr3	+	67392839	67392975	7.21097e-06	0.00206028	ENSMUSG00000040952	Rps19	chr7	+	24886106	24886187	1.15277e-09	8.95417e-07	ENSMUSG00000032294	Pkm	chr9	+	59675567	59675734	1.09468e-13	4.30583e-10
ENSMUSG00000035086	Becn1	chr11	-	101294000	101295164	5.05543e-06	0.00112075	ENSMUSG00000027514	Zbp1	chr2	-	173210535	173212266	4.23822e-05	0.00730357	ENSMUSG00000042396	Rbm7	chr9	-	48488700	48490938	7.68557e-06	0.00206028	ENSMUSG00000020456	Ogdh	chr11	+	6316764	6316855	3.91513e-09	2.80715e-06	ENSMUSG00000030759	Far1	chr7	+	113554116	113554288	1.28009e-13	4.6478e-10
ENSMUSG00000027981	Rnpc3	chr3	-	113605066	113608411	1.23591e-05	0.0023746	ENSMUSG00000020288	Ahsa2	chr11	-	23496690	23496881	4.04432e-05	0.00730357	ENSMUSG00000042396	Rbm7	chr9	-	48488700	48490938	6.88337e-06	0.00206028	ENSMUSG00000015937	H2afy	chr13	-	56088251	56088342	6.29748e-09	4.19277e-06	ENSMUSG00000015937	H2afy	chr13	-	56088251	56088342	2.27041e-13	7.65467e-10
ENSMUSG00000021493	Pdlim7	chr13	-	55506305	55507366	1.22238e-05	0.0023746	ENSMUSG00000035266	Helq	chr5	-	100790125	100790236	5.30581e-05	0.0080613	ENSMUSG00000079334	Nat6	chr9	+	107579099	107580935	9.46349e-06	0.00225349	ENSMUSG00000059060	Rad51b	chr12	+	79657823	79657920	6.79892e-09	4.22485e-06	ENSMUSG00000029810	Tmem176b	chr6	-	48840360	48840453	9.05498e-13	2.84936e-09
ENSMUSG00000003778	Brd8	chr18	-	34608417	34609949	3.47599e-05	0.00587992	ENSMUSG00000023079	Gtf2ird1	chr5	-	134388426	134388523	6.05361e-05	0.0086226	ENSMUSG00000059743	Fdps	chr3	-	89094451	89094577	9.6072e-06	0.00225349	ENSMUSG00000035325	Sec31a	chr5	-	100369595	100369634	5.70688e-08	3.32462e-05	ENSMUSG00000006498	Ptbp1	chr10	+	79862013	79862047	1.32627e-12	3.91259e-09
ENSMUSG00000026277	Stk25	chr1	-	93626050	93627133	3.45271e-05	0.00587992	ENSMUSG00000007458	M6pr	chr6	+	122313258	122315166	8.37253e-05	0.0112241	ENSMUSG00000036879	Phkb	chr8	+	85843003	85843112	1.29491e-05	0.00285871	ENSMUSG00000061887	Ssbp3	chr4	+	107009678	107009768	1.26258e-07	6.92263e-05	ENSMUSG00000024589	Nedd4l	chr18	+	65167513	65167573	1.71752e-12	4.76873e-09
ENSMUSG00000015176	Nolc1	chr19	+	46078702	46079021	3.6724e-05	0.00587992	ENSMUSG00000068329	Htra2	chr6	-	83053000	83053070	0.000111198	0.0124207	ENSMUSG00000030795	Fus	chr7	+	127971837	127971982	1.9417e-05	0.00404844	ENSMUSG00000061887	Ssbp3	chr4	+	107027216	107027297	1.53994e-07	7.97433e-05	ENSMUSG00000026319	2310035C23Rik	chr1	+	105740434	105740517	2.52887e-12	6.63139e-09
ENSMUSG00000044252	Osbpl1a	chr18	-	12755327	12756307	4.8189e-05	0.00730951	ENSMUSG00000000902	Smarcb1	chr10	-	75916772	75916911	0.000109636	0.0124207	ENSMUSG00000030795	Fus	chr7	+	127971837	127971982	2.29522e-05	0.00453367	ENSMUSG00000053332	Gas5	chr1	+	161036548	161036579	1.90578e-07	9.34936e-05	ENSMUSG00000031565	Fgfr1	chr8	+	25564339	25564484	4.21441e-12	1.04697e-08
ENSMUSG00000022884	Eif4a2	chr16	+	23110579	23111263	5.59768e-05	0.00806625	ENSMUSG00000067367	Lyar	chr5	+	38223133	38223231	0.00011088	0.0124207	ENSMUSG00000022617	Chkb	chr15	-	89427323	89427427	2.91975e-05	0.00486054	ENSMUSG00000052512	Nav2	chr7	+	49552839	49552905	2.70875e-07	0.000126241	ENSMUSG00000021843	Ktn1	chr14	+	47704419	47704488	1.25813e-11	2.96924e-08
ENSMUSG00000003808	Farsa	chr8	+	84867548	84867918	7.60614e-05	0.0104385	ENSMUSG00000028552	Eps15	chr4	+	109321127	109321325	0.000114452	0.0124207	ENSMUSG00000022617	Chkb	chr15	-	89428133	89428229	3.07757e-05	0.00486054	ENSMUSG00000032534	Cep63	chr9	-	102621695	102621728	3.14669e-07	0.000139668	ENSMUSG00000032294	Pkm	chr9	+	59675028	59675195	7.22417e-11	1.62375e-07
ENSMUSG00000025722	Wdr73	chr7	-	80890723	80893341	8.25856e-05	0.0108187	ENSMUSG00000028467	Gba2	chr4	-	43569488	43569955	0.000161586	0.0167388	ENSMUSG00000022617	Chkb	chr15	-	89428410	89428578	3.09974e-05	0.00486054	ENSMUSG00000035325	Sec31a	chr5	-	100369595	100369634	3.31771e-07	0.000140565	ENSMUSG00000114470	Gm49395	chr13	-	115088704	115088961	1.38711e-10	2.97605e-07
ENSMUSG00000032480	Dhx30	chr9	-	110115035	110115582	0.000109358	0.013703	ENSMUSG00000026812	Tsc1	chr2	+	28671765	28672087	0.000196154	0.0194363	ENSMUSG00000036138	Acaa1a	chr9	+	119344465	119346568	3.10826e-05	0.00486054	ENSMUSG00000033577	Myo6	chr9	+	80293944	80293974	4.25688e-07	0.000172515	ENSMUSG00000035529	Prdm4	chr10	-	85902926	85903012	2.37869e-10	4.88158e-07
ENSMUSG00000038930	Rccd1	chr7	-	80320301	80321181	0.000119235	0.0143181	ENSMUSG00000026811	St6galnac6	chr2	+	32614780	32615187	0.000255685	0.0242795	ENSMUSG00000020486	43347	chr11	+	87589955	87590055	2.87079e-05	0.00486054	ENSMUSG00000026319	2310035C23Rik	chr1	+	105740434	105740517	4.84678e-07	0.000188237	ENSMUSG00000010047	Hyal2	chr9	+	107568982	107569233	4.90202e-10	9.64085e-07
ENSMUSG00000007038	Neu1	chr17	+	34932565	34934185	0.000161808	0.0186533	ENSMUSG00000025962	Fastkd2	chr1	+	63735462	63735968	0.000268999	0.024522	ENSMUSG00000008690	Ncaph2	chr15	+	89370600	89370675	3.53609e-05	0.00530838	ENSMUSG00000032366	Tpm1	chr9	-	67031950	67032026	7.50532e-07	0.000270343	ENSMUSG00000022884	Eif4a2	chr16	+	23112350	23112457	5.95667e-10	1.12464e-06
ENSMUSG00000004455	Ppp1cc	chr5	+	122174054	122175273	0.000197596	0.0211503	ENSMUSG00000030057	Cnbp	chr6	-	87845655	87845793	0.00032575	0.0262833	ENSMUSG00000036955	Kif1bp	chr10	-	62563235	62563508	3.97652e-05	0.00573995	ENSMUSG00000015143	Actn1	chr12	-	80170182	80170248	7.54094e-07	0.000270343	ENSMUSG00000024571	Gm16286	chr18	+	80210061	80210130	8.50254e-10	1.54357e-06
ENSMUSG00000035842	Ddx11	chr17	+	66149030	66149313	0.000205485	0.0211503	ENSMUSG00000030057	Cnbp	chr6	-	87845673	87845793	0.000326387	0.0262833	ENSMUSG00000022195	6030458C11Rik	chr15	-	12817857	12818284	4.62296e-05	0.00642591	ENSMUSG00000015165	Hnrnpl	chr7	+	28817334	28817404	1.06412e-06	0.000367357	ENSMUSG00000039753	Fbxl5	chr5	-	43760706	43760855	3.34079e-09	5.84032e-06
ENSMUSG00000027425	Kat14	chr2	+	144406622	144407676	0.000203585	0.0211503	ENSMUSG00000060147	Serpinb6a	chr13	-	33935568	33935794	0.000320299	0.0262833	ENSMUSG00000015966	Il17rb	chr14	-	30002362	30003046	7.35275e-05	0.00985531	ENSMUSG00000033577	Myo6	chr9	+	80293526	80293553	1.2087e-06	0.000402367	ENSMUSG00000032372	Plscr2	chr9	+	92281240	92281783	3.71915e-09	6.26956e-06
ENSMUSG00000026269	Rnpepl1	chr1	+	92918017	92919103	0.000229366	0.0227942	ENSMUSG00000032786	Alas1	chr9	-	106241115	106241785	0.000334452	0.0262833	ENSMUSG00000027835	Pdcd10	chr3	-	75533540	75533594	8.42395e-05	0.0109018	ENSMUSG00000030849	Fgfr2	chr7	-	130198418	130198563	1.25993e-06	0.000404957	ENSMUSG00000030605	Mfge8	chr7	-	79143277	79143388	4.85215e-09	7.89746e-06
ENSMUSG00000009741	Ubp1	chr9	+	113955962	113956813	0.000242839	0.0233288	ENSMUSG00000002342	Tmem161a	chr8	+	70180705	70180868	0.000372799	0.0283203	ENSMUSG00000000399	Ndufa9	chr6	-	126844790	126845029	8.84025e-05	0.0110323	ENSMUSG00000066191	Anks6	chr4	-	47046009	47046054	1.77633e-06	0.000539051	ENSMUSG00000061887	Ssbp3	chr4	+	107027216	107027297	5.34146e-09	8.40407e-06
ENSMUSG00000038828	Tmem214	chr5	+	30872686	30872904	0.000253111	0.0235312	ENSMUSG00000070953	Rabepk	chr2	-	34797370	34797433	0.000391125	0.028754	ENSMUSG00000022679	Mpv17l	chr16	+	13946528	13946587	9.11277e-05	0.0110323	ENSMUSG00000035325	Sec31a	chr5	-	100369595	100369634	1.79279e-06	0.000539051	ENSMUSG00000023791	Pigx	chr16	-	32095552	32095708	5.7448e-09	8.7471e-06
ENSMUSG00000053137	Mapk11	chr15	-	89146002	89146168	0.000276571	0.0239126	ENSMUSG00000027284	Cdan1	chr2	-	120722609	120722758	0.000420124	0.0299207	ENSMUSG00000027610	Gss	chr2	-	155566802	155567887	0.000101166	0.0118649	ENSMUSG00000090386	Mir99ahg	chr16	+	77436354	77436402	1.89925e-06	0.000553217	ENSMUSG00000039753	Fbxl5	chr5	-	43760706	43760852	6.18418e-09	9.12185e-06
ENSMUSG00000053332	Gas5	chr1	+	161035982	161037315	0.000282105	0.0239126	ENSMUSG00000071226	Cecr2	chr6	+	120756548	120756937	0.000469898	0.0324514	ENSMUSG00000022884	Eif4a2	chr16	+	23108584	23108633	0.000104478	0.011882	ENSMUSG00000032067	Pts	chr9	-	50526869	50527016	2.06314e-06	0.000582743	ENSMUSG00000063889	Crem	chr18	-	3276693	3276775	9.77424e-09	1.39804e-05
ENSMUSG00000001017	Chtop	chr3	-	90506107	90507626	0.00027642	0.0239126	ENSMUSG00000014039	Prdm15	chr16	-	97816848	97817045	0.000507972	0.0340491	ENSMUSG00000022884	Eif4a2	chr16	+	23108584	23108633	0.000107772	0.0118961	ENSMUSG00000017897	Eya2	chr2	+	165664785	165664886	3.06341e-06	0.000839824	ENSMUSG00000034343	Ube2f	chr1	+	91253759	91253827	1.25088e-08	1.7239e-05
ENSMUSG00000020949	Fkbp3	chr12	-	65063677	65069109	0.000310977	0.0255803	ENSMUSG00000002728	Naa20	chr2	+	145911672	145911793	0.000545343	0.0345233	ENSMUSG00000022884	Eif4a2	chr16	+	23109984	23110343	0.00013601	0.0145841	ENSMUSG00000026669	Mcm10	chr2	-	5006343	5006578	3.47524e-06	0.000925506	ENSMUSG00000057230	Aak1	chr6	+	86982541	86982643	1.27829e-08	1.7239e-05
ENSMUSG00000005687	Bcas2	chr3	+	103175618	103177419	0.000319531	0.0255803	ENSMUSG00000031583	Wrn	chr8	-	33342976	33343692	0.000541155	0.0345233	ENSMUSG00000022884	Eif4a2	chr16	+	23110579	23111263	0.000162526	0.01564	ENSMUSG00000037795	N4bp2	chr5	+	65786105	65786361	4.27255e-06	0.00110623	ENSMUSG00000052512	Nav2	chr7	+	49554214	49554259	1.65819e-08	2.17412e-05
ENSMUSG00000001909	Trmt1	chr8	+	84690516	84690947	0.000447713	0.0339555	ENSMUSG00000053332	Gas5	chr1	+	161035982	161036244	0.00080518	0.0495947	ENSMUSG00000041890	Git2	chr5	-	114752278	114752330	0.000160026	0.01564	ENSMUSG00000046753	Ccdc66	chr14	-	27500240	27500682	4.50233e-06	0.00111178	ENSMUSG00000044709	Gemin7	chr7	-	19569737	19569882	1.76765e-08	2.255e-05
ENSMUSG00000056962	Jmjd6	chr11	-	116839837	116840545	0.000437215	0.0339555	ENSMUSG00000051811	Cox6b2	chr7	-	4752090	4752161	0.00082954	0.0497505	ENSMUSG00000116048	43345	chr1	+	93489123	93489154	0.000154757	0.01564	ENSMUSG00000027109	Sp3	chr2	-	72970154	72971514	4.53253e-06	0.00111178	ENSMUSG00000028211	Trp53inp1	chr4	+	11167896	11167934	1.98694e-08	2.4442e-05
ENSMUSG00000027610	Gss	chr2	-	155566802	155567887	0.000474346	0.0350529	ENSMUSG00000014418	Hps5	chr7	-	46773119	46773269	0.000945425	0.0513006	ENSMUSG00000116048	43345	chr1	+	93489123	93489154	0.000155068	0.01564	ENSMUSG00000045312	Lhfpl2	chr13	+	94120776	94120835	5.81949e-06	0.00139086	ENSMUSG00000032067	Pts	chr9	-	50525261	50525284	2.01953e-08	2.4442e-05
ENSMUSG00000034908	Sidt2	chr9	-	45945143	45945359	0.000504894	0.0357152	ENSMUSG00000033004	Mycbp2	chr14	-	103138719	103138818	0.000920168	0.0513006	ENSMUSG00000038543	BC028528	chr3	-	95884969	95885071	0.000185096	0.016943	ENSMUSG00000061887	Ssbp3	chr4	+	107028192	107028252	1.93866e-05	0.00451756	ENSMUSG00000030265	Kras	chr6	-	145225073	145225197	2.18857e-08	2.58256e-05
ENSMUSG00000020385	Clk4	chr11	+	51275411	51275864	0.000508093	0.0357152	ENSMUSG00000021843	Ktn1	chr14	+	47734154	47734270	0.000927308	0.0513006	ENSMUSG00000063445	Nmral1	chr16	-	4711316	4711680	0.000183434	0.016943	ENSMUSG00000027508	Pag1	chr3	-	9706082	9706289	2.01243e-05	0.00457508	ENSMUSG00000040952	Rps19	chr7	+	24886106	24886187	3.16499e-08	3.64368e-05
ENSMUSG00000032580	Rbm5	chr9	-	107756908	107760391	0.00061868	0.0424532	ENSMUSG00000044573	Acp1	chr12	-	30904717	30904983	0.000895215	0.0513006	ENSMUSG00000042328	Hps4	chr5	+	112369454	112370744	0.000195852	0.0174275	ENSMUSG00000026335	Pam	chr1	-	97822935	97822989	2.67299e-05	0.00593212	ENSMUSG00000041058	Wwp1	chr4	-	19631045	19631205	3.74854e-08	4.21273e-05
ENSMUSG00000022617	Chkb	chr15	-	89428410	89428827	0.000703352	0.047141	ENSMUSG00000043243	Fam129c	chr8	+	71604927	71605718	0.000970192	0.0514202	ENSMUSG00000032580	Rbm5	chr9	-	107749707	107749799	0.000199676	0.0174275	ENSMUSG00000044573	Acp1	chr12	-	30904717	30904831	3.17877e-05	0.00689054	ENSMUSG00000039068	Zzz3	chr3	+	152427276	152428832	4.21961e-08	4.63186e-05
ENSMUSG00000085385	Snhg17	chr2	-	158359181	158360599	0.000834816	0.0546804	ENSMUSG00000085385	Snhg17	chr2	-	158360458	158360599	0.00101865	0.0527616	ENSMUSG00000032580	Rbm5	chr9	-	107749707	107749799	0.000211978	0.0180808	ENSMUSG00000031626	Sorbs2	chr8	+	45658802	45658941	3.35796e-05	0.00711354	ENSMUSG00000064289	Tank	chr2	+	61593996	61594201	4.50652e-08	4.83437e-05
ENSMUSG00000031729	Ist1	chr8	-	109675375	109676850	0.000924153	0.0579002	ENSMUSG00000006638	Abhd1	chr5	+	30950065	30950248	0.00104548	0.052948	ENSMUSG00000032580	Rbm5	chr9	-	107756908	107760391	0.000226211	0.018866	ENSMUSG00000053332	Gas5	chr1	+	161036207	161036579	3.50897e-05	0.00726825	ENSMUSG00000024949	Sf1	chr19	+	6368363	6368439	4.70746e-08	4.9377e-05
ENSMUSG00000023007	Prpf40b	chr15	+	99309684	99310035	0.000917172	0.0579002	ENSMUSG00000039768	Dnajc11	chr4	+	151968498	151970930	0.00112927	0.054106	ENSMUSG00000032580	Rbm5	chr9	-	107765494	107765650	0.000249268	0.0199043	ENSMUSG00000027333	Smox	chr2	+	131522058	131522219	3.62179e-05	0.00733884	ENSMUSG00000041477	Dcp1b	chr6	+	119180064	119180105	5.22563e-08	5.36207e-05
ENSMUSG00000053332	Gas5	chr1	+	161036819	161037164	0.00107557	0.0659528	ENSMUSG00000022641	Bbx	chr16	-	50432110	50432389	0.00113957	0.054106	ENSMUSG00000029370	Rassf6	chr5	-	90608798	90608992	0.00024921	0.0199043	ENSMUSG00000021981	Cab39l	chr14	+	59461634	59461702	4.96857e-05	0.00985362	ENSMUSG00000029810	Tmem176b	chr6	-	48840360	48840453	5.72012e-08	5.74458e-05
ENSMUSG00000030871	Ears2	chr7	-	122046623	122048574	0.0011066	0.066442	ENSMUSG00000027333	Smox	chr2	+	131520094	131521171	0.00110026	0.054106	ENSMUSG00000079197	Psme2	chr14	-	55589480	55589705	0.000264499	0.0206805	ENSMUSG00000029406	Pitpnm2	chr5	-	124143432	124143647	5.72179e-05	0.011111	ENSMUSG00000035293	G2e3	chr12	+	51363951	51364020	6.84439e-08	6.73046e-05
ENSMUSG00000052926	Rnaseh2a	chr8	-	84957666	84958089	0.00115111	0.0677038	ENSMUSG00000029993	Nfu1	chr6	+	87020718	87020842	0.00117038	0.0544347	ENSMUSG00000036281	Snapc4	chr2	-	26374491	26374564	0.000271625	0.0208043	ENSMUSG00000086370	Ftx	chrX	-	103603041	103603089	6.24841e-05	0.0114257	ENSMUSG00000027900	Dram2	chr3	+	106571610	106571693	7.09547e-08	6.83497e-05
ENSMUSG00000037720	Tmem33	chr5	+	67286095	67291461	0.001232	0.0702027	ENSMUSG00000030815	Phkg2	chr7	+	127577534	127577710	0.00119641	0.0545322	ENSMUSG00000042487	Leo1	chr9	+	75455640	75457193	0.000295757	0.0221995	ENSMUSG00000064289	Tank	chr2	+	61613650	61613798	6.1997e-05	0.0114257	ENSMUSG00000022841	Ap2m1	chr16	+	20540807	20540813	7.66136e-08	7.23248e-05
ENSMUSG00000026034	Clk1	chr1	-	58417012	58417383	0.00124231	0.0702027	ENSMUSG00000000131	Xpo6	chr7	-	126151223	126153279	0.0012939	0.0578194	ENSMUSG00000078762	Haus5	chr7	-	30656948	30657078	0.000320009	0.0232088	ENSMUSG00000029578	Wipi2	chr5	+	142665422	142665530	6.25158e-05	0.0114257	ENSMUSG00000014959	Gorasp2	chr2	+	70672564	70672761	8.04146e-08	7.44245e-05
ENSMUSG00000036073	Galt	chr4	+	41756512	41756995	0.00138025	0.076498	ENSMUSG00000024293	Esco1	chr18	-	10593745	10595875	0.00132489	0.0580657	ENSMUSG00000030562	Nox4	chr7	+	87295783	87295894	0.000321571	0.0232088	ENSMUSG00000064289	Tank	chr2	+	61613650	61613798	6.60456e-05	0.0118387	ENSMUSG00000033543	Gtf2a2	chr9	+	70017072	70017191	1.00219e-07	9.09698e-05
ENSMUSG00000032067	Pts	chr9	-	50524722	50526949	0.00141828	0.0771226	ENSMUSG00000022335	Zfat	chr15	-	68110443	68110562	0.00140955	0.0606105	ENSMUSG00000004393	Ddx56	chr11	-	6266810	6266971	0.000341212	0.0238663	ENSMUSG00000021012	Zc3h14	chr12	+	98774244	98774319	6.89563e-05	0.0121272	ENSMUSG00000030516	Tjp1	chr7	-	65314092	65314332	1.10751e-07	9.86334e-05
ENSMUSG00000022552	Sharpin	chr15	-	76347258	76347817	0.00145848	0.0778397	ENSMUSG00000002279	Lmf1	chr17	+	25588675	25588742	0.0017331	0.070531	ENSMUSG00000074272	Ceacam1	chr7	-	25464848	25466437	0.0003434	0.0238663	ENSMUSG00000055897	Ppp4r1l-ps	chr2	-	173589787	173590796	7.8147e-05	0.013489	ENSMUSG00000041674	BC006965	chr11	-	112669200	112669327	1.24943e-07	0.000109212
ENSMUSG00000035086	Becn1	chr11	-	101295533	101296316	0.00156667	0.0819167	ENSMUSG00000063550	Nup98	chr7	-	102180376	102180515	0.00172561	0.070531	ENSMUSG00000074272	Ceacam1	chr7	-	25464848	25466437	0.000403469	0.0275312	ENSMUSG00000040594	Ranbp17	chr11	-	33337854	33337914	8.03395e-05	0.0136154	ENSMUSG00000024713	Pcsk5	chr19	-	17617650	17617754	1.31272e-07	0.000112658
ENSMUSG00000023960	Enpp5	chr17	+	44082743	44086567	0.00162538	0.0819167	ENSMUSG00000019948	Actr6	chr10	-	89728140	89728222	0.0016753	0.070531	ENSMUSG00000028741	Mrto4	chr4	-	139349613	139349847	0.000417857	0.0280039	ENSMUSG00000022332	Khdrbs3	chr15	+	69091133	69091192	9.06553e-05	0.0150892	ENSMUSG00000035325	Sec31a	chr5	-	100369595	100369634	1.43586e-07	0.000121025
ENSMUSG00000053841	Txlna	chr4	-	129631279	129631710	0.00163714	0.0819167	ENSMUSG00000024856	Cdk2ap2	chr19	+	4097816	4097917	0.00188898	0.0755259	ENSMUSG00000006288	Ttc5	chr14	-	50775290	50775450	0.00045846	0.0299163	ENSMUSG00000032212	Sltm	chr9	+	70559036	70559101	0.000129502	0.0211771	ENSMUSG00000032067	Pts	chr9	-	50526869	50526949	1.58712e-07	0.000131428
ENSMUSG00000024911	Fibp	chr19	+	5463786	5464215	0.00167699	0.0819167	ENSMUSG00000066894	Vsig10	chr5	+	117334767	117335067	0.0019947	0.0770494	ENSMUSG00000026648	Dclre1c	chr2	+	3436988	3437090	0.000462335	0.0299163	ENSMUSG00000006057	Atp5g1	chr11	-	96073961	96074039	0.000158961	0.0255462	ENSMUSG00000021461	Fancc	chr13	-	63402841	63403038	1.68967e-07	0.000135176
ENSMUSG00000040688	Tbl3	chr17	-	24705146	24705481	0.00165376	0.0819167	ENSMUSG00000028289	Epha7	chr4	+	28938595	28938779	0.00197268	0.0770494	ENSMUSG00000026648	Dclre1c	chr2	+	3437001	3437090	0.000486604	0.0309529	ENSMUSG00000004633	Chn2	chr6	+	54194025	54194081	0.000178711	0.0282077	ENSMUSG00000050017	Pitpnb	chr5	+	111385519	111385604	1.68319e-07	0.000135176
ENSMUSG00000042185	Nfrkb	chr9	+	31397719	31398644	0.0017201	0.0826223	ENSMUSG00000024188	Luc7l	chr17	+	26252965	26254388	0.00204223	0.0775705	ENSMUSG00000029462	Vps29	chr5	+	122360012	122360204	0.000527003	0.032964	ENSMUSG00000016386	Mpped2	chr2	+	106744699	106744881	0.000181575	0.0282077	ENSMUSG00000016386	Mpped2	chr2	+	106774574	106774670	2.06329e-07	0.000162316
ENSMUSG00000068039	Tcp1	chr17	+	12918042	12919925	0.00179696	0.0848989	ENSMUSG00000042289	Hsd3b7	chr7	+	127801074	127801363	0.00209742	0.0783611	ENSMUSG00000017978	Cadps2	chr6	-	23344206	23344372	0.000562533	0.0340774	ENSMUSG00000047213	Ythdf3	chr3	+	16183921	16183946	0.00019112	0.0292037	ENSMUSG00000032366	Tpm1	chr9	-	67048123	67048249	2.17026e-07	0.00016723
ENSMUSG00000019822	Smpd2	chr10	-	41488733	41489351	0.00184929	0.085962	ENSMUSG00000034807	Colgalt1	chr8	+	71621763	71622830	0.00254464	0.0878671	ENSMUSG00000036529	Sbf1	chr15	-	89293435	89293666	0.000562962	0.0340774	ENSMUSG00000032067	Pts	chr9	-	50525261	50525284	0.000194758	0.0292797	ENSMUSG00000020859	Spag9	chr11	+	94113262	94113301	2.19662e-07	0.00016723
ENSMUSG00000085385	Snhg17	chr2	-	158359181	158360599	0.00196221	0.0889538	ENSMUSG00000000148	Brat1	chr5	+	140712504	140712901	0.00250005	0.0878671	ENSMUSG00000036529	Sbf1	chr15	-	89305343	89305472	0.000602307	0.0358803	ENSMUSG00000024558	Mapk4	chr18	-	73933896	73934098	0.000203159	0.0300579	ENSMUSG00000031729	Ist1	chr8	-	109676757	109676850	2.94675e-07	0.000220777
ENSMUSG00000039768	Dnajc11	chr4	+	151968498	151970930	0.00197538	0.0889538	ENSMUSG00000031381	Piga	chrX	+	164422583	164423363	0.0025311	0.0878671	ENSMUSG00000036990	Otud4	chr8	+	79661037	79661135	0.000627232	0.0367813	ENSMUSG00000021000	Mia2	chr12	+	59144698	59144770	0.000208253	0.03033	ENSMUSG00000040774	Cept1	chr3	-	106520008	106520093	3.07541e-07	0.000226816
ENSMUSG00000056938	Acbd4	chr11	+	103111541	103112197	0.00201081	0.0891562	ENSMUSG00000031381	Piga	chrX	+	164422583	164423672	0.0024385	0.0878671	ENSMUSG00000027206	Cops2	chr2	-	125842621	125842732	0.000677753	0.0391324	ENSMUSG00000031939	Taf1d	chr9	+	15311526	15311695	0.000226483	0.0316838	ENSMUSG00000028796	Phc2	chr4	+	128741915	128742084	3.17009e-07	0.000230202
ENSMUSG00000010110	Stx5a	chr19	+	8748654	8748888	0.00231197	0.0995488	ENSMUSG00000026883	Dab2ip	chr2	+	35643887	35644124	0.0025057	0.0878671	ENSMUSG00000021504	B4galt7	chr13	+	55604019	55604382	0.000761436	0.043298	ENSMUSG00000028364	Tnc	chr4	-	63984459	63984732	0.000221091	0.0316838	ENSMUSG00000028789	Azin2	chr4	-	128962083	128962204	3.90664e-07	0.00027939
ENSMUSG00000002897	Il17ra	chr6	+	120477395	120478482	0.00234883	0.0995488	ENSMUSG00000069631	Strada	chr11	-	106187100	106187180	0.00272129	0.0898897	ENSMUSG00000037519	Ppfia1	chr7	-	144520624	144520838	0.000787166	0.044093	ENSMUSG00000029192	Tbc1d14	chr5	-	36512453	36512548	0.000227746	0.0316838	ENSMUSG00000035984	Nme5	chr18	-	34569797	34569898	3.97091e-07	0.000279747
ENSMUSG00000028948	Nol9	chr4	+	152045694	152046644	0.00232985	0.0995488	ENSMUSG00000015957	Wnt11	chr7	+	98847173	98847451	0.00268529	0.0898897	ENSMUSG00000040054	Baz2a	chr10	+	128096379	128096523	0.000871844	0.0481181	ENSMUSG00000032067	Pts	chr9	-	50525261	50525284	0.000234308	0.0321174	ENSMUSG00000034252	Senp6	chr9	+	80111310	80111453	4.61571e-07	0.000320391
								ENSMUSG00000021262	Evl	chr12	+	108683194	108683410	0.00272154	0.0898897	ENSMUSG00000040054	Baz2a	chr10	+	128096379	128096523	0.00102778	0.0554304	ENSMUSG00000028886	Eya3	chr4	+	132670188	132670255	0.000270005	0.0364742	ENSMUSG00000032599	Ip6k2	chr9	+	108796540	108796572	4.74243e-07	0.000324417
								ENSMUSG00000002949	Timm44	chr8	-	4265225	4266680	0.00276701	0.0900859	ENSMUSG00000040054	Baz2a	chr10	+	128113459	128113681	0.00104864	0.0554304	ENSMUSG00000020696	Rffl	chr11	-	82834080	82834279	0.000282973	0.0376799	ENSMUSG00000037606	Osbpl5	chr7	-	143702689	143702771	4.84512e-07	0.000326706
								ENSMUSG00000025377	Tepsin	chr11	-	120096564	120096674	0.00288985	0.0927601	ENSMUSG00000027667	Zfp639	chr3	+	32515283	32517139	0.00104028	0.0554304	ENSMUSG00000005871	Apc	chr18	+	34289837	34289942	0.00029227	0.0378368	ENSMUSG00000113585	Gm19605	chr12	-	110478359	110478623	5.01952e-07	0.000327696
								ENSMUSG00000024830	Rps6kb2	chr19	-	4158802	4158919	0.00304198	0.096287	ENSMUSG00000011837	Snapc2	chr8	+	4255283	4255373	0.00107336	0.055949	ENSMUSG00000020456	Ogdh	chr11	+	6316764	6316855	0.000291471	0.0378368	ENSMUSG00000015222	Map2	chr1	+	66431526	66431619	5.01757e-07	0.000327696
								ENSMUSG00000078700	D030028A08Rik	chr11	+	96959553	96960281	0.00309191	0.0965269	ENSMUSG00000054302	Eapp	chr12	-	54691999	54692095	0.0011598	0.0596265	ENSMUSG00000030306	Tmtc1	chr6	-	148271375	148271519	0.000307612	0.0392774	ENSMUSG00000031626	Sorbs2	chr8	+	45645760	45645852	5.06808e-07	0.000327696
																ENSMUSG00000026879	Gsn	chr2	+	35282650	35282721	0.001214	0.0611301	ENSMUSG00000042942	Greb1l	chr18	+	10503157	10503343	0.000330153	0.0415859	ENSMUSG00000028999	Rint1	chr5	+	23805309	23805483	5.86629e-07	0.000374182
																ENSMUSG00000040987	Mill2	chr7	+	18856311	18856681	0.00122162	0.0611301	ENSMUSG00000030850	Ate1	chr7	-	130503721	130503850	0.000337196	0.0419068	ENSMUSG00000005107	Slc2a9	chr5	-	38417174	38417307	6.83147e-07	0.000429936
																ENSMUSG00000039220	Ppp1r10	chr17	+	35924012	35924123	0.00134285	0.0663122	ENSMUSG00000045983	Eif4g1	chr16	+	20674227	20674314	0.000363463	0.0445769	ENSMUSG00000007817	Zmiz1	chr14	+	25661266	25661521	7.22737e-07	0.000448867
																ENSMUSG00000026159	Agfg1	chr1	+	82883180	82883361	0.00136873	0.0667122	ENSMUSG00000028760	Eif4g3	chr4	+	138084256	138084370	0.000382644	0.0463198	ENSMUSG00000022607	Ptk2	chr15	-	73365040	73365195	7.50643e-07	0.000460144
																ENSMUSG00000026159	Agfg1	chr1	+	82894475	82894567	0.00139392	0.0670692	ENSMUSG00000039202	Abhd2	chr7	+	79350750	79350843	0.000443205	0.0529631	ENSMUSG00000059208	Hnrnpm	chr17	-	33670080	33670133	7.63517e-07	0.000462035
																ENSMUSG00000031388	Naa10	chrX	-	73916872	73917195	0.0014674	0.0697108	ENSMUSG00000027333	Smox	chr2	+	131522147	131522219	0.000491933	0.0580419	ENSMUSG00000035293	G2e3	chr12	+	51365254	51365559	8.58865e-07	0.000513155
																ENSMUSG00000031388	Naa10	chrX	-	73919501	73919546	0.00150132	0.0704306	ENSMUSG00000026933	Camsap1	chr2	-	25933593	25933709	0.000511218	0.0595632	ENSMUSG00000064289	Tank	chr2	+	61643714	61643785	9.6055e-07	0.000566736
																ENSMUSG00000063268	Parp10	chr15	-	76240286	76240981	0.00160047	0.0732508	ENSMUSG00000028364	Tnc	chr4	-	63984459	63984732	0.000526833	0.0606248	ENSMUSG00000026072	Il1r1	chr1	+	40276097	40276177	1.11208e-06	0.000648039
																ENSMUSG00000020740	Gga3	chr11	-	115586315	115586485	0.00159504	0.0732508	ENSMUSG00000024381	Bin1	chr18	+	32431670	32431742	0.000564236	0.0641372	ENSMUSG00000001768	Rin2	chr2	+	145701196	145701322	1.17504e-06	0.000676376
																ENSMUSG00000020740	Gga3	chr11	-	115586995	115587201	0.00163928	0.0741232	ENSMUSG00000028364	Tnc	chr4	-	63984459	63984732	0.000577185	0.0648186	ENSMUSG00000074513	Arfip1	chr3	-	84529169	84529265	1.23572e-06	0.000694372
																ENSMUSG00000040557	Mettl27	chr5	+	134932621	134932847	0.00176598	0.0789012	ENSMUSG00000044573	Acp1	chr12	-	30896115	30896221	0.000620409	0.0688432	ENSMUSG00000025006	Sorbs1	chr19	-	40321792	40321960	1.229e-06	0.000694372
																ENSMUSG00000040557	Mettl27	chr5	+	134932621	134932847	0.00179779	0.0793776	ENSMUSG00000058444	Map2k5	chr9	-	63343386	63343456	0.000632642	0.0693747	ENSMUSG00000000827	Tpd52l2	chr2	+	181511573	181511615	1.28258e-06	0.000712226
																ENSMUSG00000028447	Dctn3	chr4	-	41714797	41715259	0.00183443	0.0800535	ENSMUSG00000021223	Papln	chr12	+	83775848	83775914	0.000675238	0.0723212	ENSMUSG00000028919	Arhgef19	chr4	+	141244817	141244966	1.33454e-06	0.000732459
																ENSMUSG00000021486	Prelid1	chr13	+	55324330	55324605	0.00202418	0.0873191	ENSMUSG00000031939	Taf1d	chr9	+	15310357	15311695	0.000677402	0.0723212	ENSMUSG00000060002	Chpt1	chr10	-	88480814	88480946	1.51732e-06	0.000823207
																ENSMUSG00000042015	Wdr41	chr13	+	94978469	94978585	0.00210538	0.0878853	ENSMUSG00000025348	Itga7	chr10	+	128941444	128941576	0.000682788	0.0723212	ENSMUSG00000035529	Prdm4	chr10	-	85904130	85904270	1.53976e-06	0.00082589
																ENSMUSG00000031979	Cog2	chr8	+	124528975	124529056	0.00210756	0.0878853	ENSMUSG00000053877	Srcap	chr7	+	127514164	127514240	0.000723503	0.0757727	ENSMUSG00000116673	A630089N07Rik	chr16	-	98069310	98069351	1.60256e-06	0.000849914
																ENSMUSG00000070733	Fryl	chr5	-	73068723	73068914	0.00210121	0.0878853	ENSMUSG00000025511	Tspan4	chr7	+	141482486	141482566	0.000741542	0.0767991	ENSMUSG00000015243	Abca1	chr4	-	53050934	53051009	1.66563e-06	0.000873548
																ENSMUSG00000070733	Fryl	chr5	-	73071104	73071309	0.00220499	0.0885196	ENSMUSG00000030704	Rab6a	chr7	+	100629665	100629771	0.000755492	0.0773839	ENSMUSG00000027883	Gpsm2	chr3	-	108711276	108711580	1.74366e-06	0.000904422
																ENSMUSG00000032366	Tpm1	chr9	-	67022592	67024565	0.00218375	0.0885196	ENSMUSG00000027333	Smox	chr2	+	131522147	131522219	0.000766164	0.0776241	ENSMUSG00000044465	Fam160a2	chr7	-	105385342	105385422	1.80738e-06	0.000908075
																ENSMUSG00000021549	Rasa1	chr13	-	85230387	85230475	0.00216136	0.0885196	ENSMUSG00000033373	Fntb	chr12	+	76773257	76773393	0.000780872	0.0782635	ENSMUSG00000043015	Nemp2	chr1	+	52645260	52645486	1.82048e-06	0.000908075
																ENSMUSG00000015377	Dennd6b	chr15	-	89186955	89187050	0.00221712	0.0885196	ENSMUSG00000032376	Usp3	chr9	-	66530243	66530390	0.000811298	0.080448	ENSMUSG00000034940	Synrg	chr11	+	83985248	83985551	1.82765e-06	0.000908075
																ENSMUSG00000079179	Rab10os	chr12	+	3238028	3238112	0.00225128	0.0888982	ENSMUSG00000028057	Rit1	chr3	+	88717572	88717658	0.000852265	0.0827496	ENSMUSG00000028580	Pum1	chr4	+	130718153	130718262	1.81002e-06	0.000908075
																ENSMUSG00000007207	Stx1a	chr5	+	135048910	135049104	0.00227397	0.0888982	ENSMUSG00000043909	Trp53bp1	chr2	-	121223704	121223762	0.000851836	0.0827496	ENSMUSG00000031996	Aplp2	chr9	-	31156189	31156225	1.94397e-06	0.000955806
																ENSMUSG00000033382	Trappc8	chr18	-	20865949	20866206	0.00243469	0.0942	ENSMUSG00000037965	Zc3h7a	chr16	-	11145241	11145285	0.000877841	0.0838846	ENSMUSG00000040722	Scamp5	chr9	-	57447076	57447233	1.97678e-06	0.000961916
																ENSMUSG00000026843	Fubp3	chr2	+	31592462	31592496	0.00250239	0.0958313	ENSMUSG00000022708	Zbtb20	chr16	+	43146896	43146943	0.000896054	0.0838846	ENSMUSG00000045312	Lhfpl2	chr13	+	94174022	94174638	2.14381e-06	0.00103255
																ENSMUSG00000026843	Fubp3	chr2	+	31594842	31594892	0.00257247	0.096537	ENSMUSG00000005501	Usp40	chr1	-	87967509	87967598	0.000899953	0.0838846	ENSMUSG00000032376	Usp3	chr9	-	66542512	66542613	2.36438e-06	0.00112729
																ENSMUSG00000033365	Ipo13	chr4	-	117894743	117894925	0.0025541	0.096537	ENSMUSG00000040940	Arhgef1	chr7	+	24918519	24918531	0.000891765	0.0838846	ENSMUSG00000040774	Cept1	chr3	-	106512802	106512887	2.3984e-06	0.00113207
																ENSMUSG00000059495	Arhgef12	chr9	-	43008015	43008111	0.00259798	0.096537	ENSMUSG00000026883	Dab2ip	chr2	+	35661491	35661625	0.000919081	0.0848194	ENSMUSG00000025006	Sorbs1	chr19	-	40369689	40369719	2.43922e-06	0.00113835
																								ENSMUSG00000057335	Cep170	chr1	-	176761350	176761500	0.000996278	0.0910422	ENSMUSG00000033577	Myo6	chr9	+	80296642	80296681	2.45993e-06	0.00113835
																								ENSMUSG00000008575	Nfib	chr4	-	82320473	82320556	0.00100877	0.0912892	ENSMUSG00000043284	Tmem11	chr11	-	60875759	60876047	2.50793e-06	0.00114929
																								ENSMUSG00000025157	Zdhhc16	chr19	+	41940649	41940735	0.0010411	0.0933087	ENSMUSG00000021302	Ggps1	chr13	-	14058923	14059211	2.56934e-06	0.00116391
																								ENSMUSG00000042197	Zfp451	chr1	-	33782067	33782194	0.00108945	0.0961315	ENSMUSG00000008575	Nfib	chr4	-	82323571	82323710	2.59169e-06	0.00116391
																								ENSMUSG00000044348	Slc25a53	chrX	-	137027989	137028154	0.00109322	0.0961315	ENSMUSG00000021111	Papola	chr12	+	105833099	105833162	2.61382e-06	0.00116391
																																ENSMUSG00000006800	Sulf2	chr2	-	166141713	166141766	2.78094e-06	0.00122676
																																ENSMUSG00000034940	Synrg	chr11	+	84039655	84039691	2.84871e-06	0.00124502
																																ENSMUSG00000027333	Smox	chr2	+	131524243	131524333	2.99124e-06	0.00129532
																																ENSMUSG00000030556	Lrrc28	chr7	-	67579689	67579750	3.17445e-06	0.00136216
																																ENSMUSG00000030533	Unc45a	chr7	-	80328452	80328519	3.39178e-06	0.0014423
																																ENSMUSG00000071226	Cecr2	chr6	+	120743782	120743866	3.61244e-06	0.00150895
																																ENSMUSG00000015536	Mocs2	chr13	+	114819335	114819457	3.59135e-06	0.00150895
																																ENSMUSG00000003762	Coq8b	chr7	+	27243302	27243396	3.7089e-06	0.0015341
																																ENSMUSG00000053332	Gas5	chr1	+	161036207	161036244	3.75112e-06	0.0015341
																																ENSMUSG00000041058	Wwp1	chr4	-	19659562	19659747	3.83517e-06	0.0015341
																																ENSMUSG00000028634	Hivep3	chr4	+	119762219	119762348	3.77208e-06	0.0015341
																																ENSMUSG00000042790	Rnf214	chr9	-	45899745	45900256	3.82962e-06	0.0015341
																																ENSMUSG00000055116	Arntl	chr7	+	113274625	113274753	3.99964e-06	0.00158645
																																ENSMUSG00000040596	Pogk	chr1	-	166408997	166409331	4.22647e-06	0.00166244
																																ENSMUSG00000037020	Wdr62	chr7	-	30244472	30244538	4.37853e-06	0.00170802
																																ENSMUSG00000028048	Gba	chr3	+	89203191	89203360	4.68523e-06	0.001804
																																ENSMUSG00000019961	Tmpo	chr10	-	91153084	91153180	4.701e-06	0.001804
																																ENSMUSG00000015143	Actn1	chr12	-	80170685	80170766	4.96401e-06	0.00188957
																																ENSMUSG00000022607	Ptk2	chr15	-	73391758	73391880	5.26559e-06	0.00198833
																																ENSMUSG00000005107	Slc2a9	chr5	-	38398701	38398889	5.692e-06	0.00213229
																																ENSMUSG00000032376	Usp3	chr9	-	66542512	66542626	5.73779e-06	0.00213251
																																ENSMUSG00000022890	Atp5j	chr16	-	84833819	84833874	5.96382e-06	0.00219921
																																ENSMUSG00000030016	Zfp638	chr6	+	83928652	83930165	6.09459e-06	0.00223
																																ENSMUSG00000034940	Synrg	chr11	+	83986813	83987047	6.28145e-06	0.0022581
																																ENSMUSG00000042790	Rnf214	chr9	-	45900210	45900256	6.3149e-06	0.0022581
																																ENSMUSG00000033538	Casp4	chr9	+	5322819	5322917	6.25736e-06	0.0022581
																																ENSMUSG00000008575	Nfib	chr4	-	82323544	82323710	6.86712e-06	0.00243711
																																ENSMUSG00000040594	Ranbp17	chr11	-	33337854	33337914	7.24622e-06	0.00255245
																																ENSMUSG00000032497	Lrrfip2	chr9	+	111170255	111170324	7.4325e-06	0.00259868
																																ENSMUSG00000045983	Eif4g1	chr16	+	20673867	20673961	7.56971e-06	0.00262719
																																ENSMUSG00000029207	Apbb2	chr5	-	66323601	66323607	7.64082e-06	0.00263251
																																ENSMUSG00000031652	N4bp1	chr8	-	86851624	86851721	7.7823e-06	0.00266183
																																ENSMUSG00000028273	Pdlim5	chr3	-	142304296	142304469	7.98065e-06	0.00269729
																																ENSMUSG00000085566	A730017L22Rik	chr2	-	130883828	130883987	8.00026e-06	0.00269729
																																ENSMUSG00000030759	Far1	chr7	+	113553641	113553813	8.55769e-06	0.00286476
																																ENSMUSG00000033111	3830406C13Rik	chr14	+	12299721	12299782	8.61954e-06	0.00286515
																																ENSMUSG00000029446	Psph	chr5	-	129776829	129776941	8.69321e-06	0.00286943
																																ENSMUSG00000031075	Ano1	chr7	-	144648574	144648640	8.9328e-06	0.00292803
																																ENSMUSG00000024038	Ndufv3	chr17	+	31527309	31528401	9.27497e-06	0.00300201
																																ENSMUSG00000087366	Junos	chr4	+	95101145	95101307	9.32935e-06	0.00300201
																																ENSMUSG00000020728	Cep112	chr11	+	108519895	108519988	9.34927e-06	0.00300201
																																ENSMUSG00000019790	Stxbp5	chr10	-	9778020	9778066	9.61517e-06	0.00303124
																																ENSMUSG00000029004	Kmt2e	chr5	+	23446525	23446598	9.77874e-06	0.00303124
																																ENSMUSG00000029101	Rgs12	chr5	+	35030467	35030621	9.88984e-06	0.00303124
																																ENSMUSG00000060470	Adgrg3	chr8	+	95034949	95035096	9.53979e-06	0.00303124
																																ENSMUSG00000039285	Azi2	chr9	+	118049896	118049996	9.64873e-06	0.00303124
																																ENSMUSG00000028580	Pum1	chr4	+	130730277	130730548	9.83802e-06	0.00303124
																																ENSMUSG00000033545	Znrf1	chr8	+	111606746	111606848	9.73612e-06	0.00303124
																																ENSMUSG00000030695	Aldoa	chr7	-	126797973	126798126	1.03903e-05	0.00316409
																																ENSMUSG00000014504	Srp19	chr18	+	34331749	34331825	1.07593e-05	0.00325543
																																ENSMUSG00000002496	Tsc2	chr17	-	24601388	24601457	1.13775e-05	0.00342056
																																ENSMUSG00000023805	Synj2	chr17	+	6036356	6036505	1.2136e-05	0.00360271
																																ENSMUSG00000052423	B4galt3	chr1	+	171270991	171271105	1.21002e-05	0.00360271
																																ENSMUSG00000030714	Sgf29	chr7	+	126671537	126671667	1.26141e-05	0.00369813
																																ENSMUSG00000025779	Ly96	chr1	+	16700848	16700923	1.25399e-05	0.00369813
																																ENSMUSG00000042439	Zfp532	chr18	+	65605331	65605370	1.2977e-05	0.00378104
																																ENSMUSG00000022681	Ntan1	chr16	+	13826882	13826985	1.32798e-05	0.00384551
																																ENSMUSG00000021288	Klc1	chr12	+	111795547	111795678	1.35518e-05	0.00387673
																																ENSMUSG00000026771	Spopl	chr2	-	23545152	23545274	1.34868e-05	0.00387673
																																ENSMUSG00000046949	Nqo2	chr13	+	33982447	33982549	1.40909e-05	0.00400665
																																ENSMUSG00000030672	Mylpf	chr7	+	127211748	127211763	1.42898e-05	0.00403888
																																ENSMUSG00000037447	Arid5a	chr1	+	36318487	36318653	1.45737e-05	0.00409461
																																ENSMUSG00000026103	Gls	chr1	-	52204345	52204516	1.4822e-05	0.00413973
																																ENSMUSG00000069565	Dazap1	chr10	+	80280928	80281011	1.49421e-05	0.00414872
																																ENSMUSG00000027940	Tpm3	chr3	+	90091012	90091091	1.53877e-05	0.00422277
																																ENSMUSG00000037995	Igsf9	chr1	+	172484781	172484970	1.53195e-05	0.00422277
																																ENSMUSG00000025173	Wdr45b	chr11	-	121338556	121338644	1.6722e-05	0.0045624
																																ENSMUSG00000040998	Npnt	chr3	-	132931581	132931632	1.77288e-05	0.0048093
																																ENSMUSG00000032067	Pts	chr9	-	50526869	50527016	1.8114e-05	0.00485795
																																ENSMUSG00000001665	Gstt3	chr10	-	75775489	75775497	1.80409e-05	0.00485795
																																ENSMUSG00000044456	Rin3	chr12	+	102382552	102382684	1.83296e-05	0.00486053
																																ENSMUSG00000017421	Zfp207	chr11	+	80389773	80389821	1.82326e-05	0.00486053
																																ENSMUSG00000034354	Mtmr3	chr11	-	4546188	4546268	1.90183e-05	0.00501499
																																ENSMUSG00000015165	Hnrnpl	chr7	+	28817334	28817404	1.9508e-05	0.00511553
																																ENSMUSG00000037608	Bclaf1	chr10	+	20327163	20327391	1.98419e-05	0.00517436
																																ENSMUSG00000032534	Cep63	chr9	-	102613294	102613417	2.03552e-05	0.00527006
																																ENSMUSG00000049313	Sorl1	chr9	-	41989353	41989466	2.04322e-05	0.00527006
																																ENSMUSG00000025925	Terf1	chr1	+	15815885	15815972	2.16943e-05	0.00556517
																																ENSMUSG00000021156	Zmynd11	chr13	-	9712982	9713027	2.20223e-05	0.00561878
																																ENSMUSG00000032366	Tpm1	chr9	-	67047785	67047911	2.23286e-05	0.00565823
																																ENSMUSG00000025006	Sorbs1	chr19	-	40300242	40300302	2.24167e-05	0.00565823
																																ENSMUSG00000020173	Cobl	chr11	-	12306957	12307128	2.30485e-05	0.00578677
																																ENSMUSG00000030199	Etv6	chr6	+	134066306	134066465	2.34177e-05	0.00581758
																																ENSMUSG00000019790	Stxbp5	chr10	-	9778020	9778071	2.33654e-05	0.00581758
																																ENSMUSG00000038481	Cdk19	chr10	+	40477701	40477968	2.45079e-05	0.00602498
																																ENSMUSG00000005102	Eif2ak4	chr2	+	118405046	118405149	2.44318e-05	0.00602498
																																ENSMUSG00000022681	Ntan1	chr16	+	13826882	13827125	2.47939e-05	0.0060637
																																ENSMUSG00000028948	Nol9	chr4	+	152045947	152046035	2.5647e-05	0.00624001
																																ENSMUSG00000073411	H2-D1	chr17	+	35263838	35264114	2.61289e-05	0.00632467
																																ENSMUSG00000063889	Crem	chr18	-	3276693	3276729	2.63444e-05	0.0063443
																																ENSMUSG00000049439	Cyp20a1	chr1	+	60352908	60353075	2.712e-05	0.00649792
																																ENSMUSG00000097354	2310001H17Rik	chr6	-	129233063	129233153	2.75411e-05	0.00656549
																																ENSMUSG00000038943	Prc1	chr7	+	80313529	80313568	2.77045e-05	0.00657126
																																ENSMUSG00000021981	Cab39l	chr14	+	59479043	59479184	2.80745e-05	0.00662571
																																ENSMUSG00000000216	Scnn1g	chr7	+	121737885	121738234	2.87492e-05	0.0067512
																																ENSMUSG00000034101	Ctnnd1	chr2	-	84603187	84603274	3.02857e-05	0.00697325
																																ENSMUSG00000034252	Senp6	chr9	+	80087429	80087523	3.01664e-05	0.00697325
																																ENSMUSG00000018672	Copz2	chr11	+	96852110	96852154	2.98885e-05	0.00697325
																																ENSMUSG00000031796	Cfap20	chr8	-	95424616	95424696	3.01892e-05	0.00697325
																																ENSMUSG00000032366	Tpm1	chr9	-	67032465	67032541	3.13212e-05	0.00717666
																																ENSMUSG00000027750	Postn	chr3	+	54385670	54385754	3.16936e-05	0.0072269
																																ENSMUSG00000027763	Mbnl1	chr3	+	60528755	60529804	3.28245e-05	0.00741316
																																ENSMUSG00000000827	Tpd52l2	chr2	+	181510503	181510530	3.2684e-05	0.00741316
																																ENSMUSG00000031627	Irf2	chr8	+	46818790	46818908	3.30135e-05	0.00742033
																																ENSMUSG00000019647	Sema6a	chr18	-	47270608	47270773	3.34989e-05	0.00742338
																																ENSMUSG00000022911	Arl13b	chr16	-	62830742	62830813	3.33121e-05	0.00742338
																																ENSMUSG00000039903	Eva1c	chr16	+	90890529	90890673	3.33734e-05	0.00742338
																																ENSMUSG00000046519	Golph3l	chr3	+	95609671	95609786	3.45156e-05	0.00761295
																																ENSMUSG00000004980	Hnrnpa2b1	chr6	-	51461919	51462055	3.49311e-05	0.00764108
																																ENSMUSG00000040785	Ttc3	chr16	+	94456710	94456811	3.5092e-05	0.00764108
																																ENSMUSG00000024592	C330018D20Rik	chr18	-	56958522	56958579	3.51288e-05	0.00764108
																																ENSMUSG00000006720	Zfp184	chr13	+	21950202	21950329	3.59348e-05	0.00775664
																																ENSMUSG00000022052	Ppp2r2a	chr14	-	67038874	67038972	3.59887e-05	0.00775664
																																ENSMUSG00000024294	Mib1	chr18	+	10792894	10793027	3.75437e-05	0.008055
																																ENSMUSG00000040620	Dhx33	chr11	-	70992658	70992786	4.07928e-05	0.0087125
																																ENSMUSG00000000827	Tpd52l2	chr2	+	181501904	181502053	4.11569e-05	0.00875065
																																ENSMUSG00000034252	Senp6	chr9	+	80089848	80089906	4.194e-05	0.00886354
																																ENSMUSG00000027508	Pag1	chr3	-	9787261	9787320	4.20866e-05	0.00886354
																																ENSMUSG00000028013	Ppa2	chr3	+	133326647	133326701	4.22511e-05	0.00886354
																																ENSMUSG00000035614	Togaram1	chr12	+	64970225	64970255	4.3115e-05	0.00900473
																																ENSMUSG00000042590	Ipo11	chr13	-	106836211	106836426	4.3859e-05	0.00911977
																																ENSMUSG00000022681	Ntan1	chr16	+	13827059	13827125	4.42706e-05	0.00912496
																																ENSMUSG00000060261	Gtf2i	chr5	-	134272523	134272586	4.40928e-05	0.00912496
																																ENSMUSG00000021916	Glt8d1	chr14	+	31004717	31004790	4.53416e-05	0.00930509
																																ENSMUSG00000029802	Abcg2	chr6	+	58650460	58650543	4.57306e-05	0.0093443
																																ENSMUSG00000032294	Pkm	chr9	+	59663039	59663156	4.7734e-05	0.0097116
																																ENSMUSG00000025278	Flnb	chr14	+	7922674	7922746	4.89878e-05	0.00991689
																																ENSMUSG00000031024	St5	chr7	-	109556210	109557461	4.91632e-05	0.00991689
																																ENSMUSG00000074513	Arfip1	chr3	-	84529190	84529265	4.95627e-05	0.00995493
																																ENSMUSG00000010554	Mettl16	chr11	+	74787554	74787695	5.07365e-05	0.0101475
																																ENSMUSG00000020788	Atp2a3	chr11	+	72989474	72989547	5.14149e-05	0.0102398
																																ENSMUSG00000040620	Dhx33	chr11	-	70993609	70993698	5.42025e-05	0.0107496
																																ENSMUSG00000018651	Tada2a	chr11	-	84106188	84106346	5.59402e-05	0.0110478
																																ENSMUSG00000074813	Gm14005	chr2	-	128196327	128196441	5.70512e-05	0.0112203
																																ENSMUSG00000015143	Actn1	chr12	-	80170182	80170248	5.7556e-05	0.0112726
																																ENSMUSG00000032067	Pts	chr9	-	50525152	50525284	5.78939e-05	0.0112919
																																ENSMUSG00000022607	Ptk2	chr15	-	73391758	73391880	5.83868e-05	0.0113412
																																ENSMUSG00000046111	Cep295	chr9	-	15325506	15325746	5.88841e-05	0.0113909
																																ENSMUSG00000024558	Mapk4	chr18	-	73937129	73937274	5.95947e-05	0.0114813
																																ENSMUSG00000037339	Fam53a	chr5	-	33608330	33608489	6.02218e-05	0.011555
																																ENSMUSG00000037795	N4bp2	chr5	+	65788052	65788141	6.22667e-05	0.011899
																																ENSMUSG00000056268	Dennd1b	chr1	+	139059066	139059126	6.33524e-05	0.0119077
																																ENSMUSG00000068921	Dap3	chr3	-	88927010	88927070	6.3705e-05	0.0119077
																																ENSMUSG00000026617	Bpnt1	chr1	+	185338105	185338232	6.35251e-05	0.0119077
																																ENSMUSG00000037989	Wnk2	chr13	-	49072501	49072795	6.38259e-05	0.0119077
																																ENSMUSG00000025321	Itgb8	chr12	-	119208518	119208604	6.26279e-05	0.0119077
																																ENSMUSG00000026074	Map4k4	chr1	+	40003756	40003987	6.36668e-05	0.0119077
																																ENSMUSG00000031729	Ist1	chr8	-	109675642	109675802	6.42406e-05	0.0119379
																																ENSMUSG00000026648	Dclre1c	chr2	+	3452847	3453198	6.49004e-05	0.0120132
																																ENSMUSG00000005610	Eif4g2	chr7	-	111080898	111080964	6.66097e-05	0.0121619
																																ENSMUSG00000022139	Mbnl2	chr14	+	120403335	120403371	6.60899e-05	0.0121619
																																ENSMUSG00000021870	Slmap	chr14	-	26459903	26459954	6.67346e-05	0.0121619
																																ENSMUSG00000002279	Lmf1	chr17	+	25588675	25588742	6.64568e-05	0.0121619
																																ENSMUSG00000090626	Tex9	chr9	-	72482446	72482523	6.70236e-05	0.0121676
																																ENSMUSG00000030560	Ctsc	chr7	+	88286893	88286978	6.74867e-05	0.0122047
																																ENSMUSG00000021798	Ldb3	chr14	-	34555342	34555528	6.85516e-05	0.01235
																																ENSMUSG00000020715	Ern1	chr11	-	106437089	106437123	6.97847e-05	0.0125244
																																ENSMUSG00000027466	Rbck1	chr2	-	152323171	152323332	7.00802e-05	0.0125297
																																ENSMUSG00000040462	Os9	chr10	-	127096914	127097079	7.35304e-05	0.0130786
																																ENSMUSG00000031731	Ap1g1	chr8	+	109830612	109830621	7.37039e-05	0.0130786
																																ENSMUSG00000025779	Ly96	chr1	+	16700794	16700923	7.43513e-05	0.013144
																																ENSMUSG00000009894	Snap47	chr11	-	59442791	59442841	7.4786e-05	0.0131716
																																ENSMUSG00000037013	Ss18	chr18	-	14637391	14637484	7.62299e-05	0.0133759
																																ENSMUSG00000031453	Rasa3	chr8	-	13587951	13588100	7.96694e-05	0.0139277
																																ENSMUSG00000012296	Tjap1	chr17	-	46260879	46260909	8.09559e-05	0.0141004
																																ENSMUSG00000000884	Gnb1l	chr16	+	18540971	18541097	8.34413e-05	0.0144798
																																ENSMUSG00000022906	Parp9	chr16	+	35945768	35945952	8.48494e-05	0.0146702
																																ENSMUSG00000028364	Tnc	chr4	-	63984459	63984732	8.53968e-05	0.014711
																																ENSMUSG00000030513	Pcsk6	chr7	+	66025565	66025604	8.68017e-05	0.0148987
																																ENSMUSG00000029490	Mfsd7a	chr5	-	108445935	108446094	8.72462e-05	0.0149207
																																ENSMUSG00000032067	Pts	chr9	-	50528023	50528232	8.76493e-05	0.0149355
																																ENSMUSG00000040785	Ttc3	chr16	+	94456710	94456761	8.94273e-05	0.0151837
																																ENSMUSG00000005610	Eif4g2	chr7	-	111076279	111076393	9.26515e-05	0.0156747
																																ENSMUSG00000066829	Zfp810	chr9	-	22280452	22280559	9.58402e-05	0.0161354
																																ENSMUSG00000063884	Ptcd3	chr6	-	71894820	71894881	9.60585e-05	0.0161354
																																ENSMUSG00000070972	Dnajc25	chr4	+	59013631	59013855	9.82355e-05	0.0163845
																																ENSMUSG00000032253	Phip	chr9	-	82945757	82945918	9.80981e-05	0.0163845
																																ENSMUSG00000071064	Zfp827	chr8	+	79186175	79186358	9.90516e-05	0.0164434
																																ENSMUSG00000056724	Nbeal2	chr9	-	110641410	110641491	9.92857e-05	0.0164434
																																ENSMUSG00000045983	Eif4g1	chr16	+	20673598	20673655	0.000102926	0.0169867
																																ENSMUSG00000022064	Pibf1	chr14	+	99221558	99221643	0.000105837	0.0173458
																																ENSMUSG00000020454	Eif4enif1	chr11	+	3236213	3236353	0.000105532	0.0173458
																																ENSMUSG00000059439	Bcas3	chr11	+	85813999	85814065	0.000107351	0.0175331
																																ENSMUSG00000027540	Ptpn1	chr2	+	167975308	167975529	0.000108048	0.0175861
																																ENSMUSG00000001911	Nfix	chr8	-	84716140	84716288	0.000108587	0.0176131
																																ENSMUSG00000027522	Stx16	chr2	+	174092401	174092567	0.000111986	0.0181022
																																ENSMUSG00000031446	Cul4a	chr8	+	13133122	13133241	0.000113384	0.0182656
																																ENSMUSG00000018677	Slc25a39	chr11	-	102405692	102405802	0.000116569	0.0186309
																																ENSMUSG00000028456	Unc13b	chr4	+	43166667	43166700	0.000116195	0.0186309
																																ENSMUSG00000028034	Fubp1	chr3	+	152214824	152214887	0.000117144	0.0186309
																																ENSMUSG00000032725	Folr2	chr7	-	101840811	101840997	0.00011723	0.0186309
																																ENSMUSG00000006675	P4htm	chr9	-	108582081	108582179	0.000118851	0.0188251
																																ENSMUSG00000020721	Helz	chr11	+	107627349	107627454	0.000119497	0.0188641
																																ENSMUSG00000025158	Rfng	chr11	-	120782628	120782717	0.000121439	0.0191068
																																ENSMUSG00000043542	Zc2hc1a	chr3	+	7528584	7528684	0.000123892	0.019428
																																ENSMUSG00000030748	Il4ra	chr7	+	125571933	125572047	0.000124649	0.0194819
																																ENSMUSG00000021288	Klc1	chr12	+	111793648	111793699	0.000126834	0.019758
																																ENSMUSG00000074165	Zfp788	chr7	+	41643332	41643432	0.000129586	0.0201204
																																ENSMUSG00000078671	Chd2	chr7	-	73540771	73540904	0.000131346	0.0203268
																																ENSMUSG00000054474	Thnsl2	chr6	-	71141684	71141752	0.000133944	0.0205938
																																ENSMUSG00000021916	Glt8d1	chr14	+	31004694	31004790	0.000133883	0.0205938
																																ENSMUSG00000034908	Sidt2	chr9	-	45948214	45948308	0.000135215	0.0207218
																																ENSMUSG00000056025	Clca3a1	chr3	-	144757957	144758066	0.000137934	0.0210699
																																ENSMUSG00000039530	Tusc3	chr8	+	39096924	39097014	0.000139093	0.0211104
																																ENSMUSG00000018677	Slc25a39	chr11	-	102405692	102405826	0.000139072	0.0211104
																																ENSMUSG00000090626	Tex9	chr9	-	72482446	72482529	0.000141252	0.0213694
																																ENSMUSG00000038260	Trpm4	chr7	-	45327271	45327452	0.000142413	0.0214077
																																ENSMUSG00000020451	Limk2	chr11	-	3392916	3393016	0.000142189	0.0214077
																																ENSMUSG00000016487	Ppfibp1	chr6	+	146999661	146999694	0.000144838	0.0217032
																																ENSMUSG00000057469	E2f6	chr12	+	16812288	16812372	0.000148141	0.0221278
																																ENSMUSG00000031736	Crnde	chr8	-	92344852	92345039	0.000150235	0.0223698
																																ENSMUSG00000035529	Prdm4	chr10	-	85904130	85904249	0.00015089	0.0223968
																																ENSMUSG00000030924	Rexo5	chr7	+	119828091	119828206	0.000151558	0.0224069
																																ENSMUSG00000012609	Ttll5	chr12	+	85843945	85843998	0.000152317	0.0224069
																																ENSMUSG00000033577	Myo6	chr9	+	80293526	80293553	0.000152383	0.0224069
																																ENSMUSG00000030733	Sh2b1	chr7	-	126467949	126468049	0.000156628	0.0229596
																																ENSMUSG00000026889	Rbm18	chr2	-	36127180	36127251	0.000157453	0.0230091
																																ENSMUSG00000026353	Ubxn4	chr1	+	128252202	128252305	0.000157955	0.0230113
																																ENSMUSG00000063889	Crem	chr18	-	3276693	3276729	0.000160639	0.0232363
																																ENSMUSG00000005580	Adcy9	chr16	-	4297408	4297557	0.000161862	0.0232363
																																ENSMUSG00000029613	Eif2ak1	chr5	+	143899013	143899247	0.000161096	0.0232363
																																ENSMUSG00000043015	Nemp2	chr1	+	52640828	52641060	0.000162454	0.0232363
																																ENSMUSG00000007603	Dus3l	chr17	+	56768517	56768628	0.000162044	0.0232363
																																ENSMUSG00000029290	Zfp326	chr5	+	105888433	105888839	0.00016061	0.0232363
																																ENSMUSG00000008976	Gabpa	chr16	+	84852459	84852654	0.000164743	0.0234925
																																ENSMUSG00000022536	Glyr1	chr16	-	5036235	5036475	0.000166366	0.0235874
																																ENSMUSG00000097290	1300002E11Rik	chr16	+	21800714	21800836	0.000166408	0.0235874
																																ENSMUSG00000021432	Slc35b3	chr13	-	38944499	38944654	0.000168176	0.0237666
																																ENSMUSG00000059900	Tmem40	chr6	-	115738947	115739022	0.000169002	0.0238121
																																ENSMUSG00000038827	Fam206a	chr4	+	56805313	56805397	0.000173875	0.0244258
																																ENSMUSG00000074272	Ceacam1	chr7	-	25466316	25466437	0.000176835	0.024767
																																ENSMUSG00000008575	Nfib	chr4	-	82310302	82310391	0.000177353	0.024767
																																ENSMUSG00000028364	Tnc	chr4	-	63999912	64000185	0.000180984	0.0251994
																																ENSMUSG00000027806	Tsc22d2	chr3	+	58437316	58437475	0.000183452	0.0254681
																																ENSMUSG00000039128	Cdc123	chr2	-	5810795	5810844	0.000185217	0.0256377
																																ENSMUSG00000039158	Akna	chr4	-	63370891	63371011	0.000188337	0.0259299
																																ENSMUSG00000038990	Cables2	chr2	-	180264402	180264474	0.000188977	0.0259299
																																ENSMUSG00000004798	Ulk2	chr11	-	61830589	61830691	0.000188647	0.0259299
																																ENSMUSG00000027405	Nop56	chr2	+	130277031	130277314	0.00018985	0.0259742
																																ENSMUSG00000031644	Nek1	chr8	+	61050027	61050159	0.000190985	0.026054
																																ENSMUSG00000116498	AC140304.2	chr15	+	61158643	61158789	0.000191854	0.0260971
																																ENSMUSG00000045983	Eif4g1	chr16	+	20674227	20674314	0.000200511	0.0271252
																																ENSMUSG00000021870	Slmap	chr14	-	26459409	26459460	0.000200562	0.0271252
																																ENSMUSG00000030987	Stim1	chr7	+	102428773	102428866	0.000204223	0.0274878
																																ENSMUSG00000018974	Sart3	chr5	-	113744543	113744734	0.000204407	0.0274878
																																ENSMUSG00000027333	Smox	chr2	+	131520411	131520646	0.000206265	0.0276588
																																ENSMUSG00000015766	Eps8	chr6	-	137591417	137591492	0.000207381	0.0277297
																																ENSMUSG00000086968	4933431E20Rik	chr3	-	107894860	107894992	0.00020901	0.02779
																																ENSMUSG00000057530	Ece1	chr4	+	137905069	137905155	0.000208682	0.02779
																																ENSMUSG00000030960	Eef1akmt2	chr7	-	132831359	132831576	0.000209811	0.0278183
																																ENSMUSG00000021254	Gpatch2l	chr12	+	86281448	86281543	0.000216554	0.0286319
																																ENSMUSG00000059208	Hnrnpm	chr17	-	33652272	33652326	0.000220179	0.0290299
																																ENSMUSG00000026723	Trdmt1	chr2	-	13524950	13524997	0.000224396	0.0295033
																																ENSMUSG00000029290	Zfp326	chr5	+	105888700	105888839	0.000225234	0.0295313
																																ENSMUSG00000027667	Zfp639	chr3	+	32514383	32514454	0.00023031	0.03003
																																ENSMUSG00000007812	Zfp655	chr5	+	145235736	145235863	0.000230286	0.03003
																																ENSMUSG00000022139	Mbnl2	chr14	+	120395711	120395765	0.000231373	0.0300856
																																ENSMUSG00000035171	1110059E24Rik	chr19	-	21619108	21619215	0.00023472	0.0302705
																																ENSMUSG00000020212	Mdm1	chr10	+	118166624	118166684	0.000233683	0.0302705
																																ENSMUSG00000027333	Smox	chr2	+	131521054	131521171	0.000234442	0.0302705
																																ENSMUSG00000039158	Akna	chr4	-	63371796	63371892	0.000235881	0.03031
																																ENSMUSG00000030990	Pgap2	chr7	+	102235661	102235872	0.000236863	0.03031
																																ENSMUSG00000028104	Polr3gl	chr3	-	96582087	96582255	0.000236952	0.03031
																																ENSMUSG00000101645	Gm28635	chr2	-	84605183	84605246	0.000238621	0.0304409
																																ENSMUSG00000019843	Fyn	chr10	+	39455065	39455135	0.000242619	0.0307283
																																ENSMUSG00000008575	Nfib	chr4	-	82310302	82310391	0.000242827	0.0307283
																																ENSMUSG00000026767	Mindy3	chr2	-	12350928	12351000	0.000242023	0.0307283
																																ENSMUSG00000110475	Gm31036	chr8	+	95143858	95143903	0.000252474	0.0317788
																																ENSMUSG00000021262	Evl	chr12	+	108683347	108683410	0.00025184	0.0317788
																																ENSMUSG00000035569	Ankrd11	chr8	-	122899978	122900149	0.000255584	0.0319148
																																ENSMUSG00000001333	Sync	chr4	+	129306627	129306704	0.000255315	0.0319148
																																ENSMUSG00000039087	Rreb1	chr13	+	37941542	37941704	0.000254973	0.0319148
																																ENSMUSG00000029823	Luc7l2	chr6	+	38598784	38598814	0.000261106	0.0324328
																																ENSMUSG00000086968	4933431E20Rik	chr3	-	107894588	107894656	0.000260847	0.0324328
																																ENSMUSG00000020721	Helz	chr11	+	107627352	107627454	0.000263389	0.0326305
																																ENSMUSG00000049550	Clip1	chr5	-	123635173	123635278	0.000264313	0.0326592
																																ENSMUSG00000049606	Zfp644	chr5	-	106679679	106679743	0.000268507	0.0329875
																																ENSMUSG00000022749	Tbc1d23	chr16	-	57181491	57181536	0.000269066	0.0329875
																																ENSMUSG00000039285	Azi2	chr9	+	118061449	118061517	0.000267882	0.0329875
																																ENSMUSG00000031681	Smad1	chr8	-	79353329	79353446	0.000270778	0.0331113
																																ENSMUSG00000035165	Kcne3	chr7	+	100181150	100181274	0.000273394	0.0333449
																																ENSMUSG00000037486	Asxl2	chr12	+	3457061	3457209	0.000282082	0.0343158
																																ENSMUSG00000055632	Hmcn2	chr2	+	31458683	31458803	0.000283632	0.0344157
																																ENSMUSG00000020776	Fbf1	chr11	-	116167132	116167228	0.000287871	0.0348405
																																ENSMUSG00000097487	Ptges3l	chr11	-	101419674	101419728	0.000291513	0.0351013
																																ENSMUSG00000027303	Ptpra	chr2	+	130509829	130509856	0.000291357	0.0351013
																																ENSMUSG00000020250	Txnrd1	chr10	+	82860523	82860630	0.000297699	0.0357549
																																ENSMUSG00000018565	Elp5	chr11	-	69969492	69969588	0.000302193	0.0362026
																																ENSMUSG00000042055	Wdr11	chr7	+	129624704	129624819	0.000305915	0.0365557
																																ENSMUSG00000046311	Zfp62	chr11	+	49214554	49214654	0.000308149	0.0367297
																																ENSMUSG00000006720	Zfp184	chr13	+	21950233	21950329	0.000309293	0.0367732
																																ENSMUSG00000027763	Mbnl1	chr3	+	60614682	60614736	0.000316872	0.0374854
																																ENSMUSG00000056917	Sipa1	chr19	-	5661595	5661626	0.000316169	0.0374854
																																ENSMUSG00000025085	Ablim1	chr19	-	57046924	57047071	0.000318942	0.037636
																																ENSMUSG00000022106	Rcbtb2	chr14	+	73151532	73151615	0.000320149	0.0376842
																																ENSMUSG00000039285	Azi2	chr9	+	118061449	118061517	0.000322078	0.0378169
																																ENSMUSG00000004535	Tax1bp1	chr6	+	52742691	52742838	0.000325669	0.0380769
																																ENSMUSG00000027341	Tmem230	chr2	-	132244018	132244141	0.000325906	0.0380769
																																ENSMUSG00000089704	Galnt2	chr8	+	124332008	124332096	0.000330852	0.0385594
																																ENSMUSG00000028284	Map3k7	chr4	+	31994873	31994954	0.000332555	0.0386624
																																ENSMUSG00000005233	Spc25	chr2	-	69205829	69205882	0.000334483	0.0387909
																																ENSMUSG00000016833	Mrps18c	chr5	+	100803052	100803110	0.000339386	0.0391719
																																ENSMUSG00000029165	Agbl5	chr5	+	30905017	30905155	0.000339427	0.0391719
																																ENSMUSG00000024985	Tcf7l2	chr19	+	55926681	55926756	0.000346542	0.0398954
																																ENSMUSG00000038215	Cep44	chr8	-	56549224	56549384	0.000352772	0.0405138
																																ENSMUSG00000079020	Slc45a4	chr15	-	73585287	73585387	0.000359379	0.0411725
																																ENSMUSG00000029203	Ube2k	chr5	+	65565988	65566082	0.000360915	0.0412483
																																ENSMUSG00000040025	Ythdf2	chr4	-	132205513	132205715	0.000365411	0.0416612
																																ENSMUSG00000028795	Ccdc28b	chr4	-	129620682	129620853	0.000366731	0.0416816
																																ENSMUSG00000037275	Gemin5	chr11	-	58124931	58125418	0.000367355	0.0416816
																																ENSMUSG00000020287	Mpg	chr11	+	32229246	32229616	0.000369577	0.0418331
																																ENSMUSG00000020231	Dip2a	chr10	-	76321489	76321606	0.000370961	0.0418893
																																ENSMUSG00000089832	Shkbp1	chr7	-	27347001	27347172	0.000372829	0.0419997
																																ENSMUSG00000029490	Mfsd7a	chr5	-	108443023	108443133	0.000381908	0.0429201
																																ENSMUSG00000026977	43166	chr2	+	60224769	60224870	0.000385188	0.0429817
																																ENSMUSG00000026821	Ralgds	chr2	+	28543553	28543747	0.000383463	0.0429817
																																ENSMUSG00000028943	Espn	chr4	-	152131051	152131294	0.000384878	0.0429817
																																ENSMUSG00000031618	Nr3c2	chr8	+	76906592	76906623	0.000386105	0.0429824
																																ENSMUSG00000018412	Kansl1	chr11	-	104342858	104343047	0.000388544	0.0430461
																																ENSMUSG00000022422	Dscc1	chr15	-	55083404	55083593	0.000389413	0.0430461
																																ENSMUSG00000030766	Arhgap17	chr7	-	123294471	123294705	0.000388899	0.0430461
																																ENSMUSG00000026566	Mpzl1	chr1	-	165604609	165604742	0.000390325	0.0430461
																																ENSMUSG00000031274	Col4a5	chrX	+	141664675	141664684	0.000391894	0.0431184
																																ENSMUSG00000038481	Cdk19	chr10	+	40476888	40476967	0.000401773	0.0440753
																																ENSMUSG00000025529	Zfp711	chrX	+	112628103	112628148	0.000403392	0.0440753
																																ENSMUSG00000035165	Kcne3	chr7	+	100181135	100181274	0.000402834	0.0440753
																																ENSMUSG00000015202	Cnksr3	chr10	-	7138354	7138414	0.000404933	0.0441415
																																ENSMUSG00000038369	Ncoa6	chr2	-	155405474	155408450	0.000411711	0.0447769
																																ENSMUSG00000029131	Dnajb6	chr5	+	29748344	29748435	0.000417664	0.0453199
																																ENSMUSG00000028364	Tnc	chr4	-	63993026	63993299	0.000418885	0.0453482
																																ENSMUSG00000059263	Usp47	chr7	+	112080171	112080231	0.000423715	0.0456957
																																ENSMUSG00000028041	Adam15	chr3	-	89340862	89340937	0.000424031	0.0456957
																																ENSMUSG00000024376	Epb41l4a	chr18	-	33921829	33921934	0.00042583	0.0457849
																																ENSMUSG00000042323	Pbrm1	chr14	+	31023066	31023179	0.000430662	0.0461993
																																ENSMUSG00000008140	Emc10	chr7	-	44491162	44491249	0.000432487	0.0462898
																																ENSMUSG00000013878	Rnf170	chr8	+	26123846	26123987	0.000435442	0.0465006
																																ENSMUSG00000020566	Atp6v1c2	chr12	-	17307470	17307500	0.000442875	0.0471877
																																ENSMUSG00000087174	5530601H04Rik	chrX	-	105042603	105042817	0.000445532	0.0472339
																																ENSMUSG00000001441	Npepps	chr11	-	97263895	97264026	0.000445742	0.0472339
																																ENSMUSG00000062866	Phactr2	chr10	-	13255309	13255321	0.000446311	0.0472339
																																ENSMUSG00000062590	Armc9	chr1	+	86252276	86252392	0.000453735	0.0478203
																																ENSMUSG00000041264	Uspl1	chr5	+	149187707	149187834	0.000454664	0.0478203
																																ENSMUSG00000025817	Nudt5	chr2	+	5866232	5866241	0.000454892	0.0478203
																																ENSMUSG00000055447	Cd47	chr16	+	49908702	49908735	0.00045911	0.0481565
																																ENSMUSG00000026767	Mindy3	chr2	-	12405859	12405920	0.000460452	0.0481902
																																ENSMUSG00000022412	Mief1	chr15	+	80247873	80248051	0.000464197	0.0484747
																																ENSMUSG00000051730	Mettl5	chr2	-	69879101	69879184	0.000467349	0.0486961
																																ENSMUSG00000069495	Epc2	chr2	+	49532043	49532235	0.000469192	0.0487804
																																ENSMUSG00000026049	Tex30	chr1	-	44101899	44101957	0.00047176	0.0488362
																																ENSMUSG00000037210	Fam193a	chr5	+	34457904	34458103	0.000471798	0.0488362
																																ENSMUSG00000024251	Thada	chr17	-	84222673	84222805	0.000474365	0.0488876
																																ENSMUSG00000039480	Nt5dc1	chr10	-	34398113	34398198	0.000473643	0.0488876
																																ENSMUSG00000013150	Gfod2	chr8	-	105722848	105723044	0.000486922	0.0500723
																																ENSMUSG00000024095	Hnrnpll	chr17	-	80044939	80045022	0.000489989	0.0501691
																																ENSMUSG00000028341	Nr4a3	chr4	+	48049933	48050005	0.000489408	0.0501691
																																ENSMUSG00000028634	Hivep3	chr4	+	119741795	119741915	0.000503005	0.0513903
																																ENSMUSG00000037112	Sik2	chr9	-	50913383	50913536	0.000506034	0.0514814
																																ENSMUSG00000030852	Tacc2	chr7	+	130589969	130590026	0.000506078	0.0514814
																																ENSMUSG00000063052	Lrrc40	chr3	+	158040440	158040622	0.000510493	0.0516435
																																ENSMUSG00000022708	Zbtb20	chr16	+	43007017	43007086	0.00051142	0.0516435
																																ENSMUSG00000028483	Snapc3	chr4	+	83427781	83427866	0.000511284	0.0516435
																																ENSMUSG00000038126	Mphosph9	chr5	-	124316081	124316171	0.000512048	0.0516435
																																ENSMUSG00000032480	Dhx30	chr9	-	110084780	110084868	0.000518282	0.0520499
																																ENSMUSG00000038535	Zfp280d	chr9	+	72351524	72351570	0.000517386	0.0520499
																																ENSMUSG00000027639	Samhd1	chr2	-	157101320	157101443	0.000520717	0.0521434
																																ENSMUSG00000019907	Ppp1r12a	chr10	+	108252756	108252924	0.000521423	0.0521434
																																ENSMUSG00000062234	Gak	chr5	-	108596754	108596888	0.000523945	0.0521745
																																ENSMUSG00000015092	Edf1	chr2	+	25560968	25561062	0.000523778	0.0521745
																																ENSMUSG00000024642	Tle4	chr19	-	14544787	14544862	0.000528244	0.0523816
																																ENSMUSG00000029221	Slc30a9	chr5	+	67342093	67342229	0.000528089	0.0523816
																																ENSMUSG00000042447	Mios	chr6	+	8233049	8233254	0.000529966	0.0524012
																																ENSMUSG00000035863	Palm	chr10	+	79816791	79816923	0.000530662	0.0524012
																																ENSMUSG00000028013	Ppa2	chr3	+	133330392	133330512	0.000531799	0.0524038
																																ENSMUSG00000036461	Elf1	chr14	+	79565461	79565572	0.000540689	0.0531689
																																ENSMUSG00000097080	1700086O06Rik	chr18	-	38239572	38239751	0.000551332	0.0541027
																																ENSMUSG00000029993	Nfu1	chr6	+	87016175	87016394	0.000553126	0.0541662
																																ENSMUSG00000044712	Slc38a6	chr12	+	73337509	73337568	0.000554279	0.0541667
																																ENSMUSG00000020694	Tlk2	chr11	+	105241568	105241661	0.000569897	0.0555779
																																ENSMUSG00000089872	Rps6kc1	chr1	-	190904942	190905118	0.00059609	0.0580125
																																ENSMUSG00000024985	Tcf7l2	chr19	+	55926683	55926756	0.000602556	0.0585211
																																ENSMUSG00000086629	2810403D21Rik	chrX	+	108871471	108871598	0.000605131	0.0586505
																																ENSMUSG00000063889	Crem	chr18	-	3276693	3276729	0.000614607	0.0592079
																																ENSMUSG00000014767	Tbp	chr17	+	15501311	15501357	0.000614645	0.0592079
																																ENSMUSG00000039285	Azi2	chr9	+	118059619	118059666	0.000612165	0.0592079
																																ENSMUSG00000031819	Emc8	chr8	-	120660783	120660860	0.000620381	0.0595624
																																ENSMUSG00000040025	Ythdf2	chr4	-	132204131	132205715	0.000620849	0.0595624
																																ENSMUSG00000034998	Foxn2	chr17	+	88484400	88484469	0.000623206	0.0596672
																																ENSMUSG00000042508	Dmtf1	chr5	-	9148899	9149022	0.000624497	0.0596698
																																ENSMUSG00000013787	Ehmt2	chr17	+	34903322	34903478	0.000629593	0.0600352
																																ENSMUSG00000029534	St7	chr6	+	17921988	17922124	0.000632712	0.0601004
																																ENSMUSG00000008435	Rdh13	chr7	-	4443736	4443771	0.000632823	0.0601004
																																ENSMUSG00000021062	Rab15	chr12	-	76803067	76803145	0.000635042	0.06019
																																ENSMUSG00000036109	Mbnl3	chrX	-	51164417	51164664	0.000639844	0.0604087
																																ENSMUSG00000023861	Mpc1	chr17	+	8293414	8293495	0.000639909	0.0604087
																																ENSMUSG00000003135	Cnot11	chr1	+	39538270	39538423	0.000644864	0.060755
																																ENSMUSG00000074272	Ceacam1	chr7	-	25464848	25464880	0.000650758	0.0611881
																																ENSMUSG00000027514	Zbp1	chr2	-	173207741	173207919	0.000658213	0.061766
																																ENSMUSG00000021733	Slc4a7	chr14	+	14742413	14742782	0.000668037	0.0624449
																																ENSMUSG00000041040	Fam117b	chr1	+	59968953	59969097	0.000668093	0.0624449
																																ENSMUSG00000038056	Kmt2c	chr5	-	25330795	25330900	0.000671692	0.0625336
																																ENSMUSG00000027333	Smox	chr2	+	131520411	131521171	0.000671519	0.0625336
																																ENSMUSG00000045273	Cenph	chr13	-	100761760	100761924	0.000675627	0.0627205
																																ENSMUSG00000031652	N4bp1	chr8	-	86848446	86848554	0.000676358	0.0627205
																																ENSMUSG00000003062	Stard3nl	chr13	-	19390972	19391097	0.000677939	0.0627439
																																ENSMUSG00000021830	Txndc16	chr14	-	45217770	45217862	0.000681114	0.0629144
																																ENSMUSG00000051890	Klhdc1	chr12	+	69258022	69258106	0.000687729	0.0634014
																																ENSMUSG00000039903	Eva1c	chr16	+	90866254	90866451	0.000696716	0.0639799
																																ENSMUSG00000012114	Med15	chr16	-	17683158	17683188	0.00069625	0.0639799
																																ENSMUSG00000026305	Lrrfip1	chr1	+	91103246	91103318	0.000704913	0.0645054
																																ENSMUSG00000022635	Zcrb1	chr15	-	93391453	93391565	0.000706242	0.0645054
																																ENSMUSG00000042439	Zfp532	chr18	+	65582896	65583006	0.000706538	0.0645054
																																ENSMUSG00000033565	Rbfox2	chr15	-	77091811	77091854	0.0007094	0.0646007
																																ENSMUSG00000037341	Slc9a7	chrX	-	20138912	20138972	0.000710319	0.0646007
																																ENSMUSG00000037605	Adgrl3	chr5	+	81509723	81509738	0.000720419	0.0652678
																																ENSMUSG00000014767	Tbp	chr17	+	15501153	15501357	0.000720145	0.0652678
																																ENSMUSG00000021782	Dlg5	chr14	-	24202297	24202366	0.000727151	0.0655109
																																ENSMUSG00000027357	Crls1	chr2	+	132854892	132855022	0.000727266	0.0655109
																																ENSMUSG00000025920	Stau2	chr1	-	16486019	16486150	0.000724551	0.0655109
																																ENSMUSG00000027176	Cstf3	chr2	+	104663293	104663447	0.00073355	0.065951
																																ENSMUSG00000022884	Eif4a2	chr16	+	23109119	23109259	0.000738731	0.0661648
																																ENSMUSG00000085396	Firre	chrX	-	50560808	50561006	0.000738522	0.0661648
																																ENSMUSG00000049728	Zfp668	chr7	-	127874676	127874758	0.000741357	0.0662742
																																ENSMUSG00000007837	Prrg2	chr7	-	45056742	45056884	0.000745157	0.0663625
																																ENSMUSG00000075415	Fnbp1	chr2	-	31052984	31053080	0.000743871	0.0663625
																																ENSMUSG00000027333	Smox	chr2	+	131520921	131521171	0.000747752	0.0664682
																																ENSMUSG00000032254	Kif23	chr9	-	61921018	61921246	0.000750867	0.0664947
																																ENSMUSG00000022150	Dab2	chr15	+	6429295	6429949	0.00075044	0.0664947
																																ENSMUSG00000040483	Xaf1	chr11	+	72308606	72308924	0.000753147	0.0665717
																																ENSMUSG00000031604	Msmo1	chr8	-	64722463	64722590	0.000757516	0.0667213
																																ENSMUSG00000023092	Fhl1	chrX	+	56790463	56790650	0.000757667	0.0667213
																																ENSMUSG00000005362	Crbn	chr6	-	106794187	106794337	0.000761026	0.0668924
																																ENSMUSG00000063889	Crem	chr18	-	3276693	3276775	0.000770843	0.0674177
																																ENSMUSG00000090258	Churc1	chr12	+	76773257	76773393	0.000771288	0.0674177
																																ENSMUSG00000027104	Atf2	chr2	-	73870622	73870685	0.000768641	0.0674177
																																ENSMUSG00000030747	Dgat2	chr7	-	99169697	99169826	0.000776281	0.0676037
																																ENSMUSG00000005936	Kctd20	chr17	+	28961413	28961687	0.000775278	0.0676037
																																ENSMUSG00000045098	Kmt5b	chr19	+	3782755	3782852	0.000782901	0.0680548
																																ENSMUSG00000026388	3110009E18Rik	chr1	+	120171400	120171482	0.000787533	0.0683315
																																ENSMUSG00000027455	Nsfl1c	chr2	+	151502454	151502460	0.000797824	0.0690974
																																ENSMUSG00000038005	Hpf1	chr8	+	60895460	60895650	0.000801031	0.0692481
																																ENSMUSG00000032548	Slco2a1	chr9	+	103085758	103085953	0.000802828	0.0692765
																																ENSMUSG00000026975	Dph7	chr2	+	24963022	24963156	0.00080489	0.0693278
																																ENSMUSG00000035165	Kcne3	chr7	+	100182681	100183074	0.000806462	0.0693366
																																ENSMUSG00000024273	2700062C07Rik	chr18	+	24471061	24471084	0.00081653	0.0700746
																																ENSMUSG00000028364	Tnc	chr4	-	63993026	63993299	0.000826917	0.0708373
																																ENSMUSG00000030695	Aldoa	chr7	-	126797973	126798126	0.000829504	0.0709301
																																ENSMUSG00000024095	Hnrnpll	chr17	-	80032540	80032639	0.000838658	0.0713252
																																ENSMUSG00000038010	Ccdc138	chr10	+	58509504	58509632	0.000838508	0.0713252
																																ENSMUSG00000006356	Crip2	chr12	+	113143458	113143611	0.000837278	0.0713252
																																ENSMUSG00000029461	Fam168a	chr7	+	100714114	100714154	0.000848332	0.0718054
																																ENSMUSG00000009376	Met	chr6	+	17549031	17549172	0.000848868	0.0718054
																																ENSMUSG00000038535	Zfp280d	chr9	+	72339011	72339048	0.000846617	0.0718054
																																ENSMUSG00000020788	Atp2a3	chr11	+	72989474	72989560	0.000858991	0.0725317
																																ENSMUSG00000074272	Ceacam1	chr7	-	25464848	25466437	0.000865027	0.072781
																																ENSMUSG00000040785	Ttc3	chr16	+	94384345	94384388	0.000864588	0.072781
																																ENSMUSG00000036817	Sun1	chr5	+	139233470	139233569	0.000875579	0.0735378
																																ENSMUSG00000069020	Urm1	chr2	+	29842461	29842546	0.000879934	0.0737722
																																ENSMUSG00000002297	Dbf4	chr5	-	8403079	8403191	0.000897687	0.0749942
																																ENSMUSG00000021280	Exoc3l4	chr12	+	111418759	111418864	0.000896802	0.0749942
																																ENSMUSG00000038665	Dgki	chr6	-	36934636	36934681	0.000901944	0.0752167
																																ENSMUSG00000029769	Ccdc136	chr6	+	29417931	29418153	0.000918737	0.0764821
																																ENSMUSG00000008398	Elk3	chr10	-	93264879	93265680	0.000922937	0.0766964
																																ENSMUSG00000029994	Anxa4	chr6	-	86774948	86775014	0.000926132	0.0768267
																																ENSMUSG00000066442	Mthfs	chr9	+	89226170	89226387	0.000929573	0.076842
																																ENSMUSG00000050965	Prkca	chr11	-	107961572	107961653	0.000928686	0.076842
																																ENSMUSG00000034265	Zdhhc14	chr17	+	5712387	5712525	0.000946538	0.0778372
																																ENSMUSG00000021709	Erbin	chr13	-	103827906	103828023	0.000943392	0.0778372
																																ENSMUSG00000061979	Rcc1l	chr5	-	134155739	134155913	0.00094656	0.0778372
																																ENSMUSG00000005069	Pex5	chr6	-	124404132	124404243	0.000948814	0.0778869
																																ENSMUSG00000004980	Hnrnpa2b1	chr6	-	51464427	51464547	0.000958391	0.0782909
																																ENSMUSG00000026933	Camsap1	chr2	-	25935461	25935561	0.000957913	0.0782909
																																ENSMUSG00000066595	Flvcr1	chr1	-	191012138	191012242	0.000959544	0.0782909
																																ENSMUSG00000021254	Gpatch2l	chr12	+	86256867	86256932	0.000960371	0.0782909
																																ENSMUSG00000000148	Brat1	chr5	+	140714292	140714384	0.00096647	0.0786524
																																ENSMUSG00000028797	Tmem234	chr4	+	129601869	129601961	0.000980914	0.0792491
																																ENSMUSG00000027357	Crls1	chr2	+	132861208	132861294	0.000982198	0.0792491
																																ENSMUSG00000028871	Rspo1	chr4	+	125007146	125007296	0.000979128	0.0792491
																																ENSMUSG00000029221	Slc30a9	chr5	+	67339950	67340006	0.000978332	0.0792491
																																ENSMUSG00000059005	Hnrnpa3	chr2	+	75662844	75662925	0.000977555	0.0792491
																																ENSMUSG00000075704	Txnrd2	chr16	+	18472793	18472886	0.000985823	0.0794059
																																ENSMUSG00000039178	Tbc1d19	chr5	+	53838126	53838237	0.000991434	0.0797217
																																ENSMUSG00000021514	Zfp369	chr13	+	65284920	65285016	0.000997863	0.0798778
																																ENSMUSG00000040354	Mars	chr10	-	127296716	127296740	0.000998451	0.0798778
																																ENSMUSG00000019590	Cyb561	chr11	-	105940099	105940378	0.000995452	0.0798778
																																ENSMUSG00000039738	Slx4	chr16	-	3995693	3995877	0.00103113	0.0818355
																																ENSMUSG00000045659	Plekha7	chr7	-	116135038	116135239	0.00102677	0.0818355
																																ENSMUSG00000064127	Med14	chrX	-	12745745	12745896	0.00103175	0.0818355
																																ENSMUSG00000029594	Rbm19	chr5	+	120140203	120140373	0.00103332	0.0818355
																																ENSMUSG00000090841	Myl6	chr10	-	128491289	128491347	0.0010259	0.0818355
																																ENSMUSG00000047534	Mis18bp1	chr12	-	65161402	65162028	0.00102997	0.0818355
																																ENSMUSG00000026788	Zbtb43	chr2	-	33464913	33465037	0.00103572	0.0818881
																																ENSMUSG00000003752	Itpkc	chr7	-	27212309	27212383	0.00104377	0.0823863
																																ENSMUSG00000057637	Prdm2	chr4	-	143179314	143179391	0.00105168	0.0827338
																																ENSMUSG00000030591	Psmd8	chr7	-	29179142	29179215	0.00105067	0.0827338
																																ENSMUSG00000030615	Tmem126a	chr7	-	90452706	90452900	0.00106404	0.0835672
																																ENSMUSG00000028786	Tmem54	chr4	+	129110374	129110434	0.00107109	0.0839809
																																ENSMUSG00000024293	Esco1	chr18	-	10588438	10588550	0.00108328	0.0847958
																																ENSMUSG00000029490	Mfsd7a	chr5	-	108445450	108445664	0.00109567	0.0855302
																																ENSMUSG00000030353	Tead4	chr6	-	128247959	128248088	0.00109629	0.0855302
																																ENSMUSG00000017723	Wfdc2	chr2	+	164564056	164564212	0.00110739	0.0855971
																																ENSMUSG00000030615	Tmem126a	chr7	-	90452728	90452900	0.0011008	0.0855971
																																ENSMUSG00000037426	Depdc5	chr5	+	32986935	32986996	0.00110802	0.0855971
																																ENSMUSG00000032525	Nktr	chr9	+	121728577	121728685	0.00110425	0.0855971
																																ENSMUSG00000039117	Taf4	chr2	-	179923978	179924109	0.00110463	0.0855971
																																ENSMUSG00000000568	Hnrnpd	chr5	-	99962097	99962204	0.0011022	0.0855971
																																ENSMUSG00000024150	Mcfd2	chr17	-	87264140	87264365	0.00111145	0.0857217
																																ENSMUSG00000022607	Ptk2	chr15	-	73365040	73365195	0.00112929	0.0866729
																																ENSMUSG00000031994	Adamts8	chr9	+	30952594	30952730	0.00112663	0.0866729
																																ENSMUSG00000065954	Tacc1	chr8	-	25181822	25182930	0.00112922	0.0866729
																																ENSMUSG00000037965	Zc3h7a	chr16	-	11151865	11151930	0.0011456	0.0877818
																																ENSMUSG00000028943	Espn	chr4	-	152129611	152129638	0.00114866	0.0878734
																																ENSMUSG00000022789	Dnm1l	chr16	-	16341421	16341468	0.00115154	0.0879511
																																ENSMUSG00000037112	Sik2	chr9	-	50915441	50915662	0.00115423	0.088014
																																ENSMUSG00000029207	Apbb2	chr5	-	66392272	66392335	0.00116242	0.0883531
																																ENSMUSG00000039233	Tbce	chr13	-	14003532	14003696	0.00116141	0.0883531
																																ENSMUSG00000029534	St7	chr6	+	17905706	17905842	0.00117752	0.0892135
																																ENSMUSG00000026788	Zbtb43	chr2	-	33464913	33464974	0.0011759	0.0892135
																																ENSMUSG00000014547	Wdfy2	chr14	+	62953011	62953142	0.00120001	0.0907717
																																ENSMUSG00000002205	Vrk3	chr7	+	44759699	44759894	0.00120881	0.0911455
																																ENSMUSG00000021000	Mia2	chr12	+	59146335	59146362	0.00120736	0.0911455
																																ENSMUSG00000035236	Scai	chr2	-	39102320	39102399	0.00121647	0.0915765
																																ENSMUSG00000027466	Rbck1	chr2	-	152322159	152322271	0.00124429	0.093522
																																ENSMUSG00000035165	Kcne3	chr7	+	100182732	100182823	0.00124704	0.0935794
																																ENSMUSG00000021385	Ippk	chr13	+	49449236	49449387	0.00125825	0.09415
																																ENSMUSG00000035165	Kcne3	chr7	+	100182681	100182823	0.00126033	0.09415
																																ENSMUSG00000031565	Fgfr1	chr8	+	25563373	25563524	0.00126063	0.09415
																																ENSMUSG00000037740	Mrps26	chr2	+	130564080	130564431	0.00126504	0.0943304
																																ENSMUSG00000034832	Tet3	chr6	-	83441216	83441273	0.00127108	0.0944369
																																ENSMUSG00000024206	Rfx2	chr17	-	56804325	56804396	0.00127447	0.0944369
																																ENSMUSG00000020181	Nav3	chr10	-	109866930	109866999	0.00127274	0.0944369
																																ENSMUSG00000035572	Dcaf10	chr4	+	45349536	45349591	0.00127421	0.0944369
																																ENSMUSG00000086968	4933431E20Rik	chr3	-	107894588	107894656	0.00128684	0.0952038
																																ENSMUSG00000053091	Lins1	chr7	+	66696175	66696306	0.00129269	0.0953382
																																ENSMUSG00000030641	Ddias	chr7	-	92868111	92868198	0.00129178	0.0953382
																																ENSMUSG00000022849	Hspbap1	chr16	+	35814329	35814409	0.00129933	0.095678
																																ENSMUSG00000024043	Arhgap28	chr17	-	67881435	67881525	0.00131051	0.0961402
																																ENSMUSG00000034573	Ptpn13	chr5	+	103540971	103541386	0.00131172	0.0961402
																																ENSMUSG00000020818	Mfsd11	chr11	+	116854642	116854698	0.00130828	0.0961402
																																ENSMUSG00000030720	Cln3	chr7	-	126577808	126577921	0.00131394	0.0961542
																																ENSMUSG00000026489	Coq8a	chr1	-	180178576	180178643	0.00133282	0.0973278
																																ENSMUSG00000028469	Npr2	chr4	+	43641548	43641633	0.00133411	0.0973278
																																ENSMUSG00000024924	Vldlr	chr19	+	27236239	27236362	0.0013374	0.0974175
																																ENSMUSG00000042323	Pbrm1	chr14	+	31022719	31022859	0.00134828	0.0980589
																																ENSMUSG00000026723	Trdmt1	chr2	-	13533383	13533493	0.00135328	0.0981203
																																ENSMUSG00000037740	Mrps26	chr2	+	130564080	130564227	0.00135259	0.0981203
																																ENSMUSG00000028795	Ccdc28b	chr4	-	129620682	129620876	0.00136392	0.0987398
																																ENSMUSG00000025372	Baiap2	chr11	+	119999134	119999297	0.00137188	0.0990868
																																ENSMUSG00000037174	Elf2	chr3	-	51299782	51299885	0.00137291	0.0990868
																																ENSMUSG00000000884	Gnb1l	chr16	+	18540971	18541097	0.00137779	0.0992869
																																ENSMUSG00000022312	Eif3h	chr15	-	51796387	51796537	0.001385	0.0994015
																																ENSMUSG00000028364	Tnc	chr4	-	63984459	63984732	0.00138545	0.0994015
																																ENSMUSG00000036817	Sun1	chr5	+	139231126	139231237	0.0013857	0.0994015
