# Supplementary material for: Progesterone receptor antagonists reverse stem cell expansion and the paracrine effectors of progesterone action in the mouse mammary gland
Source: Breast Cancer Res. 2021 Aug 3;23:78. doi: 10.1186/s13058-021-01455-2 (PMC8330021; doi:10.1186/s13058-021-01455-2)
Supplement: Supplementary file 17 — Additional file 17. Supplementary Table 11: RNA binding protein motifs, EP, MSC [file 13058_2021_1455_MOESM17_ESM.xlsx]

## Sheet: STable_7_MaSc Sham_vs_EP
smallest_p_in_upstreamExon-3prime	smallest_p_in_upstreamExonIntron	smallest_p_in_upstreamIntron	smallest_p_in_targetExon-5prime	smallest_p_in_targetExon-3prime	smallest_p_in_downstreamIntron	smallest_p_in_downstreamExonIntron	smallest_p_in_downstreamExon-5prime
BRUNOL6.TGTG[AGT][GT]G	A1CF.[AT]TAATT[AG]	9G8.[AT]GGAC[AG]A	BRUNOL4.[GT]GTGT[GT][GT]	9G8.[AT]GGAC[AG]A	A1CF.[AT]TAATT[AG]	9G8.[AT]GGAC[AG]A	9G8.[AT]GGAC[AG]A
ESRP2.TGGG[AG]A[AGT]	BRUNOL5.TGTGT[GT][GT]	A1CF.[AT]TAATT[AG]	ENOX1.[ACT][AG][GT]ACAG	ENOX1.[ACT][AG][GT]ACAG	ANKHD1.AGACG[AT][AT]	BRUNOL4.[GT]GTGT[GT][GT]	CNOT4.GACAGA
FXR2.[AGT]GAC[AG][AG][AG]	BRUNOL6.TGTG[AGT][GT]G	DAZAP1.TAG[GT][AT][AT][AG]	HNRNPL.A[AC]A[CT]A[AC]A	FXR1.A[CT]GAC[AG]	BRUNOL4.[GT]GTGT[GT][GT]	BRUNOL6.TGTG[AGT][GT]G	KHDRBS1.TAAAA[ACG][ACG]
HNRNPC.[ACT]TTTTT[GT]	CPEB2.C[ACT]TTTTT	ESRP2.TGGG[AG]A[AGT]	PABPC5.AGAAA[AGT]T	LIN28A.[CT]GGAGG[AG]	BRUNOL5.TGTGT[GT][GT]	CNOT4.GACAGA	PABPC1.A[AG]AAAA[AC]
HNRNPCL1.[ACT]TTTTT[GT]	CPEB4.TTTTTT	FUS.CGCGC	PTBP1.[ACT][CT]TTT[CT]T	PTB.CTCT[CT][CT]	BRUNOL6.TGTG[AGT][GT]G	CPEB2.C[ACT]TTTTT	PCBP1.C[CT]TTCC
HNRNPL.A[AC]A[CT]A[AC]A	DAZAP1.TAG[GT][AT][AT][AG]	FXR1.A[CT]GAC[AG]	RBM4.GCGCG[GC][GC]	RBFOX1.[AT]GCATG[AC]	CNOT4.GACAGA	CPEB4.TTTTTT	RBFOX1.[AT]GCATG[AC]
HuR.TT[AGT]TTTT	ENOX1.[ACT][AG][GT]ACAG	HNRNPA1.[AGT]TAGGG[AT]	RBM4.GCGCG[GC]G	RBM41.[AT]TAC[AT]T[GT]	CPEB2.C[ACT]TTTTT	DAZAP1.TAG[GT][AT][AT][AG]	RBM24.[AT]G[AT]GTG[AGT]
HuR.TT[GT][AG]TTT	ESRP2.TGGG[AG]A[AGT]	HNRNPA1L2.[AGT]TAGGG[AT]	RBM41.[AT]TAC[AT]T[GT]	RBM46.[AG]AT[GC]A[AT][AGT]	CPEB4.TTTTTT	ENOX1.[ACT][AG][GT]ACAG	RBM3.[AG]A[AGT]AC[GT]A
HuR.TTT[AG][GT]TT	FMR1.[GT]GACA[AG]G	HNRNPA2B1.[AGT]TAGGG[AT]	RBM46.[AG]AT[GC]A[AT][AGT]	RBM47.GATGA[AT]	ENOX1.[ACT][AG][GT]ACAG	FUS.CGCGC	RBM41.[AT]TAC[AT]T[GT]
HuR.TTTTTT[GT]	FXR1.A[CT]GAC[AG]	KHDRBS1.ATAAAA[ACG]	RBMS3.[AC]TATA[GT][AC]	RBMS3.[AC]TATA[GT][AC]	ESRP1.TGGTGG	FXR2.[AGT]GAC[AG][AG][AG]	RBM46.[AG]AT[GC]A[AT][AGT]
IGF2BP3.A[AC]A[ACT][AT]CA	HNRNPC.[ACT]TTTTT[GT]	KHDRBS2.[AG]ATAAA[AC]	RBMS3.[ACT]ATATA	SAMD4A.GC[GT]GG[ACT][AC]	HNRNPA1.[AGT]TAGGG[AT]	G3BP2.AGGAT[AGT][AG]	RBM47.GATGA[AT]
KHDRBS2.[AG]ATAAA[AC]	HNRNPCL1.[ACT]TTTTT[GT]	KHDRBS3.ATAAA[ACG]	SAMD4A.GC[GT]GG[ACT][AC]	SFPQ.[GT]T[AG][AG]T[GT][GT]	HNRNPA1L2.[AGT]TAGGG[AT]	HNRNPC.[ACT]TTTTT[GT]	SAMD4A.GC[GT]GG[ACT][AC]
KHDRBS3.ATAAA[ACG]	HNRNPL.A[AC]A[CT]A[AC]A	LIN28A.[CT]GGAGG[AG]	SRp20.[AT]C[AT][AT]C	SRp20.[AT]C[AT][AT]C	HNRNPA2B1.[AGT]TAGGG[AT]	HNRNPCL1.[ACT]TTTTT[GT]	SART3.A[AG]AAAA[AC]
LIN28A.[CT]GGAGG[AG]	HNRNPL.ACAC[AG]A[ACG]	PABPC5.AGAAA[AGT]T	SRp40.[CT][AG]C[AG][GT][AC]	SRSF1.G[AG]AGGA	HNRNPC.[ACT]TTTTT[GT]	HNRNPH2.GGGAGGG	SRp20.[AT]C[AT][AT]C
PABPC1.A[AG]AAAA[AC]	HuR.TT[AGT]TTTT	PABPN1.A[AG]AAGA	SRSF1.AGGA[GC][AC]	SRSF1.GG[AG]GGA[ACG]	HNRNPCL1.[ACT]TTTTT[GT]	HNRNPK.CCA[AT][AC]CC	SRSF10.A[AG]AG[AG][AG][AG]
PABPC3.[AG]AAAAC[AC]	HuR.TT[AT]GTTT	PCBP1.C[CT]TTCC	SRSF1.G[AG]AGGA	SRSF1.GGAGGA	HuR.TT[AGT]TTTT	HNRNPL.A[AC]A[CT]A[AC]A	SRSF10.AGAGA[ACG][AC]
PCBP1.C[CT]TTCC	HuR.TTT[AG][GT]TT	RBM28.G[AT]GTAG[AGT]	SRSF10.A[AG]AG[AG][AG][AG]	SRSF10.A[AG]AG[AG][AG][AG]	HuR.TT[AT]GTTT	HNRPLL.[AG]CA[ACT]ACA	SRSF10.AGAGA[ACG][ACG]
QKI.ACTAAC[ACG]	HuR.TTTTTT[GT]	RBM38.[GT][GT]GTGT[GT]	SRSF10.AGAGA[ACG][AC]	SRSF9.[GT]G[AG][AT]G[GC][AC]	HuR.TT[GT][AG]TTT	HuR.TT[AGT]TTTT	SRSF2.GGAG[AT][AGT]
RBM3.[AG]A[AGT]AC[GT]A	KHDRBS1.ATAAAA[ACG]	RBM41.[AT]TAC[AT]T[GT]	SRSF10.AGAGA[ACG][ACG]	TUT1.[AC][AG]ATACT	HuR.TTT[AG][GT]TT	HuR.TT[AT]GTTT	SRSF9.[GT]G[AG][AT]G[GC][AC]
RBM46.[AG]AT[GC]A[AT][AGT]	KHDRBS1.TAAAA[ACG][ACG]	RBM46.[AG]AT[GC]A[AT][AGT]	SRSF9.[GT]G[AG][AT]G[GC][AC]		HuR.TTTTTT[GT]	HuR.TT[GT][AG]TTT	SRSF9.A[GT]GA[ACG][AC][AG]
RBM47.GATGA[AT]	KHDRBS2.[AG]ATAAA[AC]	RBM47.GATGA[AT]			KHDRBS1.ATAAAA[ACG]	HuR.TTT[AG][GT]TT	Tra2-beta.GAAAGAA
RBMS3.[ACT]ATATA	KHDRBS3.ATAAA[ACG]	RBM5.[GC]AAGG[AG]G			KHDRBS1.TAAAA[ACG][ACG]	HuR.TTTTTT[GT]	TUT1.[AC][AG]ATACT
SART3.A[AG]AAAA[AC]	LIN28A.[ACT]GGAG[AT]A	RBM6.[ACT]ATCCA[AG]			KHDRBS2.[AG]ATAAA[AC]	IGF2BP2.[ACG][AC]A[ACT][AT]CA	YBX2.AACA[AT]C[AGT]
SRp20.[AT]C[AT][AT]C	LIN28A.[CT]GGAGG[AG]	RBM8A.[AG][CT]GCGC[CGT]			LIN28A.[CT]GGAGG[AG]	IGF2BP3.A[AC]A[ACT][AT]CA	ZCRB1.G[AG][ACT]TTAA
SRSF10.AGAGA[ACG][AC]	MATR3.[AC]ATCTT[AG]	RBMS1.[GT]ATATA[GC]			MBNL1.GCTTGC	LIN28A.[ACT]GGAG[AT]A	ZNF638.[CGT]GTT[GC][GT]T
SRSF9.[GT]G[AG][AT]G[GC][AC]	MBNL1.GCTTGC	RBMS3.[AC]TATA[GT][AC]			PABPC1.A[AG]AAAA[AC]	LIN28A.[CT]GGAGG[AG]
TIA1.[AT]TTTTT[CGT]	MSI1.TAG[GT][AT][AG]G	RBMS3.[ACT]ATATA			PABPC3.[AG]AAAAC[AC]	MSI1.TAG[GT][AT][AG]G
TIA1.TTTTT[CGT][GT]	PABPC1.A[AG]AAAA[AC]	SF2-ASF.[AG]GAAGAAC			PABPC4.AAAAAA[AG]	MSI1.TAGT[AT][AG]G
YBX1.AACATC	PABPC4.AAAAAA[AG]	SFPQ.[GT]T[AG][AG]T[GT][GT]			PABPC5.AGAAA[AGT]T	PABPC1.A[AG]AAAA[AC]
YBX1.AACATC[AGT]	PABPC5.AGAAA[AGT]T	SNRPA.[AT]TGCAC[AG]			PABPN1.A[AG]AAGA	PABPN1.A[AG]AAGA	T
ZC3H14.TTT[AGT]TTT	PABPN1.A[AG]AAGA	SRp20.[AT]C[AT][AT]C			PCBP1.C[CT]TTCC	PCBP1.C[CT]TTCC
	PCBP1.C[CT]TTCC	SRp40.[CT][AG]C[AG][GT][AC]			PCBP1.CC[AT][AT][ACT]CC	PCBP2.CC[CT][CT]CC[ACT]
	PCBP1.CC[AT][AT][ACT]CC	SRp55.[CT][CT][AT]C[AT][GC]G			PCBP3.TTT[CT]CC	PPRC1.[GC][GC]GCGC[GC]
	PCBP2.CC[CT][CT]CC[ACT]	SRSF1.AGGA[GC][AC]			PTBP1.[ACT][CT]TTT[CT]T	PTB.CTCT[CT][CT]
	PCBP3.TTT[CT]CC	SRSF1.G[AG]AGGA			RALY.TTTTTT[CGT]	PTBP1.[ACT][CT]TTT[CT]T
	PTB.CTCT[CT][CT]	SRSF1.GGA[GC]G[AG][ACG]			RBFOX1.[AT]GCATG[AC]	RALY.TTTTTT[CGT]
	PTBP1.[ACT][CT]TTT[CT]T	SRSF1.GGAGGA			RBM24.[AT]G[AT]GTG[AGT]	RBFOX1.[AT]GCATG[AC]
	QKI.ACTAAC[ACG]	SRSF10.AGAGA[ACG][ACG]			RBM28.G[AT]GTAG[AGT]	RBM24.[AT]G[AT]GTG[AGT]
	RALY.TTTTTT[CGT]	SRSF10.AGAGA[AG][AG]			RBM38.[GT][GT]GTGT[GT]	RBM28.G[AT]GTAG[AGT]
	RBFOX1.[AT]GCATG[AC]	SRSF2.GGAG[AT][AGT]			RBM41.[AT]TAC[AT]T[GT]	RBM41.[AT]TAC[AT]T[GT]
	RBM3.[AG]A[AGT]AC[GT]A	SRSF9.[GT]G[AG][AT]G[GC][AC]			RBM45.GACGA[AC][ACG]	RBM47.GATGA[AT]
	RBM46.[AG]AT[GC]A[AT][AGT]	U2AF2.TTTTT[CT]C			RBM46.[AG]AT[GC]A[AT][AGT]	RBM5.[GC]AAGG[AG]G
	RBM8A.[AG][CT]GCGC[CGT]	YBX2.AACA[AT]C[AGT]			RBM47.GATGA[AT]	RBM6.[ACT]ATCCA[AG]
	RBMS3.[ACT]ATATA	ZC3H10.[GC][GC]AGCG[AC]			RBM5.[GC]AAGG[AG]G	RBM8A.[AG][CT]GCGC[CGT]
	SAMD4A.GC[GT]GG[ACT][AC]	ZCRB1.G[AG][ACT]TTAA			SAMD4A.GC[GT]GG[ACT][AC]	RBMS3.[AC]TATA[GT][AC]
	SART3.A[AG]AAAA[AC]	ZNF638.[CGT]GTT[GC][GT]T			SART3.A[AG]AAAA[AC]	RBMS3.[ACT]ATATA
	SNRPA.[AT]TGCAC[AG]				SNRPA.[AT]TGCAC[AG]	SAMD4A.GC[GT]GG[ACT][AC]
	SRp20.[AT]C[AT][AT]C				SRp20.[AT]C[AT][AT]C	SART3.A[AG]AAAA[AC]
	SRp20.CTC[GT]TC[CT]				SRp40.[CT][AG]C[AG][GT][AC]	SFPQ.[GT]T[AG][AG]T[GT][GT]
	SRp40.[CT][AG]C[AG][GT][AC]				SRSF1.GGA[GC]G[AG][ACG]	SRSF1.GG[AG]GGA[ACG]
	SRp55.[CT][CT][AT]C[AT][GC]G				SRSF1.GGAGGA	SRSF1.GGAGGA
	SRSF1.AGGA[GC][AC]				SRSF10.AGAGA[ACG][AC]	SRSF10.AGAGA[ACG][AC]
	SRSF10.A[AG]AG[AG][AG][AG]				SRSF2.GGAG[AT][AGT]	SRSF10.AGAGA[ACG][ACG]
	SRSF10.AGAGA[ACG][AC]				SRSF9.[GT]G[AG][AT]G[GC][AC]	SRSF10.AGAGA[AG][AG]
	SRSF10.AGAGA[ACG][ACG]				SRSF9.A[GT]GA[ACG][AC][AG]	SRSF2.GGAG[AT][AGT]
	SRSF10.AGAGA[AG][AG]				TIA1.[AT]TTTTT[CGT]	SRSF9.[GT]G[AG][AT]G[GC][AC]
	SRSF9.[GT]G[AG][AT]G[GC][AC]				TIA1.TTTTT[CGT][GT]	TIA1.[AT]TTTTT[CGT]
	SRSF9.A[GT]GA[ACG][AC][AG]				ZC3H14.TTT[AGT]TTT	TIA1.TTTTT[CGT][GT]
	TARDBP.GAATG[AGT]					U2AF2.TTTTT[CT]C
	TIA1.[AT]TTTTT[CGT]					YBX1.AACATC
	TIA1.TTTTT[CGT][GT]					ZC3H10.[GC][GC]AGCG[AC]
	Tra2-beta.GAAAGAA					ZC3H14.TTT[AGT]TTT
	U2AF2.TTTTT[CT]C
	YBX1.AACATC
	YBX1.AACATC[AGT]
	YBX2.AACA[AT]C[AGT]
	ZC3H14.TTT[AGT]TTT
