# Supplementary material for: Progesterone receptor antagonists reverse stem cell expansion and the paracrine effectors of progesterone action in the mouse mammary gland
Source: Breast Cancer Res. 2021 Aug 3;23:78. doi: 10.1186/s13058-021-01455-2 (PMC8330021; doi:10.1186/s13058-021-01455-2)
Supplement: Supplementary file 18 — Additional file 18. Supplementary Table 12: RNA binding protein motifs, EP, LP [file 13058_2021_1455_MOESM18_ESM.xlsx]

## Sheet: _STable_8 LP Sham _vs _ EP
smallest_p_in_upstreamExon-3prime	smallest_p_in_upstreamExonIntron	smallest_p_in_upstreamIntron	smallest_p_in_targetExon-5prime	smallest_p_in_targetExon-3prime	smallest_p_in_downstreamIntron	smallest_p_in_downstreamExonIntron	smallest_p_in_downstreamExon-5prime
ENOX1.[ACT][AG][GT]ACAG	BRUNOL4.[GT]GTGT[GT][GT]	HuR.TT[AT]GTTT	PABPN1.A[AG]AAGA	LIN28A.[ACT]GGAG[AT]A	HuR.TT[AT]GTTT	HuR.TT[AT]GTTT	SRSF1.AGGA[GC][AC]
TIA1.TTTTT[CGT][GT]	HuR.TT[AT]GTTT	ZC3H14.TTT[AGT]TTT	MSI1.TAG[GT][AT][AG]G	SRSF9.[GT]G[AG][AT]G[GC][AC]	HuR.TT[AGT]TTTT	ZC3H14.TTT[AGT]TTT	SNRNP70.[AG][AT]TCAAG
LIN28A.[ACT]GGAG[AT]A	HuR.TT[AGT]TTTT	PTB.CTCT[CT][CT]	LIN28A.[ACT]GGAG[AT]A	SNRNP70.[AG][AT]TCAAG	MBNL1.GCTTGC	ENOX1.[ACT][AG][GT]ACAG	CPEB2.C[ACT]TTTTT
HNRNPL.A[AC]A[CT]A[AC]A	ENOX1.[ACT][AG][GT]ACAG	MBNL1.GCTTGC	CPEB4.TTTTTT	CPEB2.C[ACT]TTTTT	ZNF638.[CGT]GTT[GC][GT]T	MBNL1.GCTTGC	SFPQ.[GT]T[AG][AG]T[GT][GT]
SAMD4A.GC[GT]GG[ACT][AC]	MSI1.TAGT[AT][AG]G	TARDBP.GAATG[AGT]	CPEB2.C[ACT]TTTTT	PCBP3.TTT[CT]CC	MSI1.TAG[GT][AT][AG]G	TARDBP.GAATG[AGT]	RBM6.[ACT]ATCCA[AG]
