# Supplementary material for: Progesterone receptor antagonists reverse stem cell expansion and the paracrine effectors of progesterone action in the mouse mammary gland
Source: Breast Cancer Res. 2021 Aug 3;23:78. doi: 10.1186/s13058-021-01455-2 (PMC8330021; doi:10.1186/s13058-021-01455-2)
Supplement: Supplementary file 19 — Additional file 19. Supplementary Table 13: RNA binding protein motifs, EP, LM [file 13058_2021_1455_MOESM19_ESM.xlsx]

## Sheet: STable_9 LM Sham_vs_EP
smallest_p_in_upstreamExon-3prime	smallest_p_in_upstreamExonIntron	smallest_p_in_upstreamIntron	smallest_p_in_targetExon-5prime	smallest_p_in_targetExon-3prime	smallest_p_in_downstreamIntron	smallest_p_in_downstreamExonIntron	smallest_p_in_downstreamExon-5prime
ANKHD1.AGACG[AT][AT]	9G8.[AT]GGAC[AG]A	9G8.[AT]GGAC[AG]A	9G8.[AT]GGAC[AG]A	BRUNOL4.[GT]GTGT[GT][GT]	RBM38.[GT][GT]GTGT[GT]	A1CF.[AT]TAATT[AG]	ANKHD1.AGACG[AT][AT]
CNOT4.GACAGA	A1CF.[AT]TAATT[AG]	A1CF.[AT]TAATT[AG]	BRUNOL4.[GT]GTGT[GT][GT]	BRUNOL5.TGTGT[GT][GT]	A1CF.[AT]TAATT[AG]	BRUNOL4.[GT]GTGT[GT][GT]	CPEB2.C[ACT]TTTTT
DAZAP1.TAG[GT][AT][AT][AG]	BRUNOL4.[GT]GTGT[GT][GT]	BRUNOL4.[GT]GTGT[GT][GT]	BRUNOL5.TGTGT[GT][GT]	BRUNOL6.TGTG[AGT][GT]G	ANKHD1.AGACG[AT][AT]	BRUNOL5.TGTGT[GT][GT]	FXR2.[AGT]GAC[AG][AG][AG]
ENOX1.[ACT][AG][GT]ACAG	BRUNOL5.TGTGT[GT][GT]	BRUNOL5.TGTGT[GT][GT]	ENOX1.[ACT][AG][GT]ACAG	DAZAP1.TAG[GT][AT][AT][AG]	CNOT4.GACAGA	BRUNOL6.TGTG[AGT][GT]G	HNRNPL.A[AC]A[CT]A[AC]A
ESRP1.TGGTGG	BRUNOL6.TGTG[AGT][GT]G	BRUNOL6.TGTG[AGT][GT]G	HNRNPC.[ACT]TTTTT[GT]	ENOX1.[ACT][AG][GT]ACAG	CPEB2.C[ACT]TTTTT	CNOT4.GACAGA	HNRNPL.ACAC[AG]A[ACG]
FUS.CGCGC	CNOT4.GACAGA	CNOT4.GACAGA	HNRNPCL1.[ACT]TTTTT[GT]	ESRP2.TGGG[AG]A[AGT]	CPEB4.TTTTTT	CPEB2.C[ACT]TTTTT	IGF2BP3.A[AC]A[ACT][AT]CA
FXR2.[AGT]GAC[AG][AG][AG]	CPEB4.TTTTTT	CPEB2.C[ACT]TTTTT	HNRNPL.A[AC]A[CT]A[AC]A	HNRNPL.ACAC[AG]A[ACG]	DAZAP1.TAG[GT][AT][AT][AG]	CPEB4.TTTTTT	KHDRBS2.[AG]ATAAA[AC]
HNRNPA1.[AGT]TAGGG[AT]	DAZAP1.TAG[GT][AT][AT][AG]	ESRP2.TGGG[AG]A[AGT]	HNRNPL.ACAC[AG]A[ACG]	HNRPLL.[AG]CA[ACT]ACA	ENOX1.[ACT][AG][GT]ACAG	DAZAP1.TAG[GT][AT][AT][AG]	PABPC5.AGAAA[AGT]T
HNRNPA1L2.[AGT]TAGGG[AT]	ENOX1.[ACT][AG][GT]ACAG	FMR1.[GT]GACA[AG]G	IGF2BP3.A[AC]A[ACT][AT]CA	PCBP3.TTT[CT]CC	ESRP2.TGGG[AG]A[AGT]	ENOX1.[ACT][AG][GT]ACAG	PPRC1.[GC][GC]GCGC[GC]
HNRNPA2B1.[AGT]TAGGG[AT]	ESRP2.TGGG[AG]A[AGT]	FUS.CGCGC	LIN28A.[ACT]GGAG[AT]A	RBM24.[AT]G[AT]GTG[AGT]	FMR1.[GT]GACA[AG]G	ESRP2.TGGG[AG]A[AGT]	RBM3.[AG]A[AGT]AC[GT]A
IGF2BP2.[ACG][AC]A[ACT][AT]CA	FMR1.[GT]GACA[AG]G	FXR2.[AGT]GAC[AG][AG][AG]	PTBP1.[ACT][CT]TTT[CT]T	RBM38.[GT][GT]GTGT[GT]	FXR1.A[CT]GAC[AG]	FMR1.[GT]GACA[AG]G	RBM41.[AT]TAC[AT]T[GT]
IGF2BP3.A[AC]A[ACT][AT]CA	FUS.CGCGC	G3BP2.AGGAT[AGT][AG]	RBFOX1.[AT]GCATG[AC]	RBM46.[AG]AT[GC]A[AT][AGT]	FXR2.[AGT]GAC[AG][AG][AG]	FXR1.A[CT]GAC[AG]	RBM45.GACGA[AC][ACG]
LIN28A.[CT]GGAGG[AG]	FXR1.A[CT]GAC[AG]	HNRNPH2.GGGAGGG	RBM24.[AT]G[AT]GTG[AGT]	RBM47.GATGA[AT]	HNRNPA1.[AGT]TAGGG[AT]	FXR2.[AGT]GAC[AG][AG][AG]	RBM5.[GC]AAGG[AG]G
PABPC1.A[AG]AAAA[AC]	FXR2.[AGT]GAC[AG][AG][AG]	HNRNPK.CCA[AT][AC]CC	RBM41.[AT]TAC[AT]T[GT]	SF2-ASF.[AG]GAAGAAC	HNRNPA1L2.[AGT]TAGGG[AT]	HNRNPC.[ACT]TTTTT[GT]	RBMS3.[ACT]ATATA
PABPC3.[AG]AAAAC[AC]	HNRNPA1.[AGT]TAGGG[AT]	HNRPLL.[AG]CA[ACT]ACA	RBM46.[AG]AT[GC]A[AT][AGT]	SFPQ.[GT]T[AG][AG]T[GT][GT]	HNRNPA2B1.[AGT]TAGGG[AT]	HNRNPCL1.[ACT]TTTTT[GT]	SF2-ASF.[AG]GAAGAAC
PABPC4.AAAAAA[AG]	HNRNPA1L2.[AGT]TAGGG[AT]	HuR.TT[AT]GTTT	RBM47.GATGA[AT]	SRp55.[CT][CT][AT]C[AT][GC]G	HNRNPC.[ACT]TTTTT[GT]	HNRNPK.CCA[AT][AC]CC	SNRNP70.[AG][AT]TCAAG
PCBP2.CC[CT][CT]CC[ACT]	HNRNPA2B1.[AGT]TAGGG[AT]	HuR.TTT[AG][GT]TT	RBM5.[GC]AAGG[AG]G	SRSF9.[GT]G[AG][AT]G[GC][AC]	HNRNPCL1.[ACT]TTTTT[GT]	HNRNPL.ACAC[AG]A[ACG]	SRp20.[AT]C[AT][AT]C
PPRC1.[GC][GC]GCGC[GC]	HNRNPC.[ACT]TTTTT[GT]	IGF2BP3.A[AC]A[ACT][AT]CA	SRSF10.A[AG]AG[AG][AG][AG]	TUT1.[AC][AG]ATACT	HNRNPH2.GGGAGGG	HNRPLL.[AG]CA[ACT]ACA	TARDBP.GAATG[AGT]
PTB.CTCT[CT][CT]	HNRNPCL1.[ACT]TTTTT[GT]	KHDRBS1.ATAAAA[ACG]	SRSF10.AGAGA[ACG][AC]	ZNF638.[CGT]GTT[GC][GT]T	HNRNPK.CCA[AT][AC]CC	HuR.TT[AGT]TTTT
RBM24.[AT]G[AT]GTG[AGT]	HNRNPK.CCA[AT][AC]CC	KHDRBS1.TAAAA[ACG][ACG]	SRSF10.AGAGA[ACG][ACG]		HNRNPL.A[AC]A[CT]A[AC]A	HuR.TT[AT]GTTT
RBM4.GCGCG[GC][GC]	HNRNPL.A[AC]A[CT]A[AC]A	KHDRBS2.[AG]ATAAA[AC]	SRSF10.AGAGA[AG][AG]		HNRNPL.ACAC[AG]A[ACG]	HuR.TT[GT][AG]TTT
RBM4.GCGCG[GC]G	HNRPLL.[AG]CA[ACT]ACA	KHDRBS3.ATAAA[ACG]	SRSF2.GGAG[AT][AGT]		HNRPLL.[AG]CA[ACT]ACA	HuR.TTT[AG][GT]TT
RBM45.GACGA[AC][ACG]	HuR.TT[AGT]TTTT	LIN28A.[ACT]GGAG[AT]A	SRSF9.[GT]G[AG][AT]G[GC][AC]		HuR.TT[AGT]TTTT	LIN28A.[ACT]GGAG[AT]A
RBM47.GATGA[AT]	HuR.TT[AT]GTTT	LIN28A.[CT]GGAGG[AG]	TUT1.[AC][AG]ATACT		HuR.TT[AT]GTTT	MSI1.TAG[GT][AT][AG]G
RBM5.[GC]AAGG[AG]G	HuR.TT[GT][AG]TTT	MATR3.[AC]ATCTT[AG]			HuR.TT[GT][AG]TTT	PABPC1.A[AG]AAAA[AC]
SART3.A[AG]AAAA[AC]	HuR.TTT[AG][GT]TT	MBNL1.GCTTGC			HuR.TTT[AG][GT]TT	PABPC4.AAAAAA[AG]
SF2-ASF.[AG]GAAGAAC	HuR.TTTTTT[GT]	MSI1.TAG[GT][AT][AG]G			HuR.TTTTTT[GT]	PCBP1.C[CT]TTCC
SRp20.[AT]C[AT][AT]C	IGF2BP2.[ACG][AC]A[ACT][AT]CA	MSI1.TAGT[AT][AG]G			KHDRBS1.ATAAAA[ACG]	PCBP1.CC[AT][AT][ACT]CC
SRp40.[CT][AG]C[AG][GT][AC]	IGF2BP3.A[AC]A[ACT][AT]CA	PABPN1.A[AG]AAGA			KHDRBS1.TAAAA[ACG][ACG]	PCBP2.CC[CT][CT]CC[ACT]
SRSF1.AGGA[GC][AC]	KHDRBS2.[AG]ATAAA[AC]	PCBP1.C[CT]TTCC			KHDRBS2.[AG]ATAAA[AC]	PTBP1.[ACT][CT]TTT[CT]T
SRSF1.G[AG]AGGA	KHDRBS3.ATAAA[ACG]	PCBP1.CC[AT][AT][ACT]CC			KHDRBS3.ATAAA[ACG]	RALY.TTTTTT[CGT]
SRSF1.GG[AG]GGA[ACG]	LIN28A.[ACT]GGAG[AT]A	PCBP2.CC[CT][CT]CC[ACT]			LIN28A.[CT]GGAGG[AG]	RBM24.[AT]G[AT]GTG[AGT]
SRSF1.GGA[GC]G[AG][ACG]	LIN28A.[CT]GGAGG[AG]	PCBP3.TTT[CT]CC			MATR3.[AC]ATCTT[AG]	RBM3.[AG]A[AGT]AC[GT]A
SRSF1.GGAGGA	MATR3.[AC]ATCTT[AG]	PPRC1.[GC][GC]GCGC[GC]			MSI1.TAG[GT][AT][AG]G	RBM38.[GT][GT]GTGT[GT]
SRSF10.AGAGA[ACG][AC]	MBNL1.GCTTGC	PTB.CTCT[CT][CT]			MSI1.TAGT[AT][AG]G	RBM41.[AT]TAC[AT]T[GT]
SRSF7.ACGACG	MSI1.TAG[GT][AT][AG]G	QKI.ACTAAC[ACG]			PABPC1.A[AG]AAAA[AC]	RBM42.AACTA[AC]G
YBX1.AACATC	MSI1.TAGT[AT][AG]G	RBM24.[AT]G[AT]GTG[AGT]			PABPC4.AAAAAA[AG]	RBM46.[AG]AT[GC]A[AT][AGT]
YBX1.AACATC[AGT]	PABPC1.A[AG]AAAA[AC]	RBM38.[GT][GT]GTGT[GT]			PABPC5.AGAAA[AGT]T	RBM47.GATGA[AT]
YBX2.AACA[AT]C[AGT]	PABPC3.[AG]AAAAC[AC]	RBM4.GCGCG[GC][GC]			PCBP1.C[CT]TTCC	RBM5.GA[AG]GG[AT][AG]
ZC3H10.[GC][GC]AGCG[AC]	PABPN1.A[AG]AAGA	RBM4.GCGCG[GC]G			PCBP1.CC[AT][AT][ACT]CC	RBMS3.[ACT]ATATA
	PCBP1.C[CT]TTCC	RBM45.GACGA[AC][ACG]			PCBP3.TTT[CT]CC	SART3.A[AG]AAAA[AC]
	PCBP1.CC[AT][AT][ACT]CC	RBM46.[AG]AT[GC]A[AT][AGT]			PPRC1.[GC][GC]GCGC[GC]	SF2-ASF.[AG]GAAGAAC
	PCBP2.CC[CT][CT]CC[ACT]	RBM5.[GC]AAGG[AG]G			PTBP1.[ACT][CT]TTT[CT]T	SFPQ.[GT]T[AG][AG]T[GT][GT]
	PCBP3.TTT[CT]CC	RBM5.GA[AG]GG[AT][AG]			QKI.ACTAAC[ACG]	SNRNP70.[AG][AT]TCAAG
	PTBP1.[ACT][CT]TTT[CT]T	RBM6.[ACT]ATCCA[AG]			RALY.TTTTTT[CGT]	SNRPA.[AT]TGCAC[AG]
	QKI.ACTAAC[ACG]	SAMD4A.GC[GT]GG[ACT][AC]			RBFOX1.[AT]GCATG[AC]	SRp20.[AT]C[AT][AT]C
	RBM24.[AT]G[AT]GTG[AGT]	SFPQ.[GT]T[AG][AG]T[GT][GT]			RBM28.G[AT]GTAG[AGT]	SRp40.[CT][AG]C[AG][GT][AC]
	RBM3.[AG]A[AGT]AC[GT]A	SRp20.[AT]C[AT][AT]C			RBM3.[AG]A[AGT]AC[GT]A	SRp55.[CT][CT][AT]C[AT][GC]G
	RBM38.[GT][GT]GTGT[GT]	SRp20.CTC[GT]TC[CT]			RBM47.GATGA[AT]	SRSF1.AGGA[GC][AC]
	RBM4.GCGCG[GC]G	SRp40.[CT][AG]C[AG][GT][AC]			RBM5.[GC]AAGG[AG]G	SRSF2.GGAG[AT][AGT]
	RBM41.[AT]TAC[AT]T[GT]	SRp55.[CT][CT][AT]C[AT][GC]G			RBM5.GA[AG]GG[AT][AG]	SRSF9.[GT]G[AG][AT]G[GC][AC]
	RBM42.AACTA[AC]G	SRSF1.AGGA[GC][AC]			RBM6.[ACT]ATCCA[AG]	SRSF9.A[GT]GA[ACG][AC][AG]
	RBM5.[GC]AAGG[AG]G	SRSF1.G[AG]AGGA			RBM8A.[AG][CT]GCGC[CGT]	TARDBP.GAATG[AGT]
	RBM5.GA[AG]GG[AT][AG]	SRSF1.GG[AG]GGA[ACG]			SART3.A[AG]AAAA[AC]	TIA1.[AT]TTTTT[CGT]
	RBM6.[ACT]ATCCA[AG]	SRSF1.GGAGGA			SF2-ASF.[AG]GAAGAAC	TIA1.TTTTT[CGT][GT]
	RBM8A.[AG][CT]GCGC[CGT]	SRSF10.A[AG]AG[AG][AG][AG]			SFPQ.[GT]T[AG][AG]T[GT][GT]	Tra2-beta.GAAAGAA
	SAMD4A.GC[GT]GG[ACT][AC]	SRSF10.AGAGA[ACG][AC]			SNRNP70.[AG][AT]TCAAG	TUT1.[AC][AG]ATACT
	SART3.A[AG]AAAA[AC]	SRSF10.AGAGA[ACG][ACG]			SNRPA.[AT]TGCAC[AG]	U2AF2.TTTTT[CT]C
	SF2-ASF.[AG]GAAGAAC	SRSF10.AGAGA[AG][AG]			SRp20.[AT]C[AT][AT]C	YBX2.AACA[AT]C[AGT]
	SFPQ.[GT]T[AG][AG]T[GT][GT]	SRSF2.GGAG[AT][AGT]			SRp20.CTC[GT]TC[CT]	ZC3H14.TTT[AGT]TTT
	SNRNP70.[AG][AT]TCAAG	SRSF9.[GT]G[AG][AT]G[GC][AC]			SRp55.[CT][CT][AT]C[AT][GC]G	ZNF638.[CGT]GTT[GC][GT]T
	SRp20.[AT]C[AT][AT]C	SRSF9.A[GT]GA[ACG][AC][AG]			SRSF1.AGGA[GC][AC]
	SRp40.[CT][AG]C[AG][GT][AC]	TARDBP.GAATG[AGT]			SRSF1.G[AG]AGGA
	SRSF1.GGAGGA	TUT1.[AC][AG]ATACT			SRSF1.GGA[GC]G[AG][ACG]
	SRSF10.A[AG]AG[AG][AG][AG]	ZC3H14.TTT[AGT]TTT			SRSF10.A[AG]AG[AG][AG][AG]
	SRSF10.AGAGA[ACG][AC]				SRSF10.AGAGA[ACG][AC]
	SRSF10.AGAGA[ACG][ACG]				SRSF10.AGAGA[ACG][ACG]
	SRSF10.AGAGA[AG][AG]				SRSF2.GGAG[AT][AGT]
	SRSF2.GGAG[AT][AGT]				SRSF7.ACGACG
	TARDBP.GAATG[AGT]				SRSF9.[GT]G[AG][AT]G[GC][AC]
	TIA1.[AT]TTTTT[CGT]				TARDBP.GAATG[AGT]
	TIA1.TTTTT[CGT][GT]				TIA1.[AT]TTTTT[CGT]
	TUT1.[AC][AG]ATACT				TIA1.TTTTT[CGT][GT]
	ZC3H14.TTT[AGT]TTT				TUT1.[AC][AG]ATACT
	ZCRB1.G[AG][ACT]TTAA				U2AF2.TTTTT[CT]C
	ZNF638.[CGT]GTT[GC][GT]T				ZC3H14.TTT[AGT]TTT
					ZNF638.[CGT]GTT[GC][GT]T
