# Supplementary material for: Progesterone receptor antagonists reverse stem cell expansion and the paracrine effectors of progesterone action in the mouse mammary gland
Source: Breast Cancer Res. 2021 Aug 3;23:78. doi: 10.1186/s13058-021-01455-2 (PMC8330021; doi:10.1186/s13058-021-01455-2)
Supplement: Supplementary file 20 — Additional file 20. Supplementary Table 14: RNA binding protein motifs, EP + TPA, MSC [file 13058_2021_1455_MOESM20_ESM.xlsx]

## Sheet: STable10_MaSC_EP_VS_TPA
smallest_p_in_upstreamExon-3prime	smallest_p_in_upstreamExonIntron	smallest_p_in_upstreamIntron	smallest_p_in_targetExon-5prime	smallest_p_in_targetExon-3prime	smallest_p_in_downstreamIntron	smallest_p_in_downstreamExonIntron	smallest_p_in_downstreamExon-5prime
DAZAP1.TAG[GT][AT][AT][AG]	DAZAP1.TAG[GT][AT][AT][AG]	DAZAP1.TAG[GT][AT][AT][AG]	SRp20.[AT]C[AT][AT]C	SRp20.[AT]C[AT][AT]C	DAZAP1.TAG[GT][AT][AT][AG]	DAZAP1.TAG[GT][AT][AT][AG]	SRp20.[AT]C[AT][AT]C
SRp20.[AT]C[AT][AT]C	SRp20.[AT]C[AT][AT]C	SRp20.[AT]C[AT][AT]C	PABPC4.AAAAAA[AG]	PTB.CTCT[CT][CT]	SRp20.[AT]C[AT][AT]C	SRp20.[AT]C[AT][AT]C	PCBP1.C[CT]TTCC
PCBP1.C[CT]TTCC	PABPC4.AAAAAA[AG]	PCBP1.C[CT]TTCC	PABPC5.AGAAA[AGT]T	ENOX1.[ACT][AG][GT]ACAG	PABPC4.AAAAAA[AG]	SRp20.CTC[GT]TC[CT]	YBX2.AACA[AT]C[AGT]
YBX2.AACA[AT]C[AGT]	SRp20.CTC[GT]TC[CT]	YBX2.AACA[AT]C[AGT]	Tra2-beta.GAAAGAA	SRp55.[CT][CT][AT]C[AT][GC]G	SRp20.CTC[GT]TC[CT]	PCBP1.C[CT]TTCC	SART3.A[AG]AAAA[AC]
SART3.A[AG]AAAA[AC]	PCBP1.C[CT]TTCC	PABPC5.AGAAA[AGT]T	ENOX1.[ACT][AG][GT]ACAG	SAMD4A.GC[GT]GG[ACT][AC]	PCBP1.C[CT]TTCC	YBX2.AACA[AT]C[AGT]	PABPC1.A[AG]AAAA[AC]
PABPC1.A[AG]AAAA[AC]	YBX2.AACA[AT]C[AGT]	ENOX1.[ACT][AG][GT]ACAG	SAMD4A.GC[GT]GG[ACT][AC]	FXR1.A[CT]GAC[AG]	PCBP3.TTT[CT]CC	PCBP3.TTT[CT]CC	Tra2-beta.GAAAGAA
HuR.TT[AGT]TTTT	PCBP3.TTT[CT]CC	SRp55.[CT][CT][AT]C[AT][GC]G	PABPN1.A[AG]AAGA	SNRPA.[AT]TGCAC[AG]	SART3.A[AG]AAAA[AC]	SART3.A[AG]AAAA[AC]	SAMD4A.GC[GT]GG[ACT][AC]
YBX1.AACATC	SART3.A[AG]AAAA[AC]	SAMD4A.GC[GT]GG[ACT][AC]	KHDRBS3.ATAAA[ACG]	BRUNOL6.TGTG[AGT][GT]G	PABPC1.A[AG]AAAA[AC]	PABPC1.A[AG]AAAA[AC]	FXR1.A[CT]GAC[AG]
YBX1.AACATC[AGT]	PABPC1.A[AG]AAAA[AC]	PABPN1.A[AG]AAGA	FXR1.A[CT]GAC[AG]	LIN28A.[CT]GGAGG[AG]	PABPC5.AGAAA[AGT]T	PTB.CTCT[CT][CT]	KHDRBS2.[AG]ATAAA[AC]
TIA1.TTTTT[CGT][GT]	PTB.CTCT[CT][CT]	KHDRBS3.ATAAA[ACG]	HNRNPL.A[AC]A[CT]A[AC]A	RBFOX1.[AT]GCATG[AC]	CPEB4.TTTTTT	CPEB4.TTTTTT	LIN28A.[ACT]GGAG[AT]A
SAMD4A.GC[GT]GG[ACT][AC]	PABPC5.AGAAA[AGT]T	FXR1.A[CT]GAC[AG]	PTBP1.[ACT][CT]TTT[CT]T	SFPQ.[GT]T[AG][AG]T[GT][GT]	HuR.TT[AGT]TTTT	HuR.TT[AGT]TTTT	A1CF.[AT]TAATT[AG]
KHDRBS3.ATAAA[ACG]	CPEB4.TTTTTT	KHDRBS2.[AG]ATAAA[AC]	LIN28A.[CT]GGAGG[AG]	TUT1.[AC][AG]ATACT	TIA1.TTTTT[CGT][GT]	YBX1.AACATC	HuR.TTT[AG][GT]TT
KHDRBS2.[AG]ATAAA[AC]	HuR.TT[AGT]TTTT	CPEB2.C[ACT]TTTTT	SRp40.[CT][AG]C[AG][GT][AC]	HNRPLL.[AG]CA[ACT]ACA	ENOX1.[ACT][AG][GT]ACAG	TIA1.TTTTT[CGT][GT]	RBFOX1.[AT]GCATG[AC]
TIA1.[AT]TTTTT[CGT]	Tra2-beta.GAAAGAA	SNRPA.[AT]TGCAC[AG]	BRUNOL5.TGTGT[GT][GT]	9G8.[AT]GGAC[AG]A	SRp55.[CT][CT][AT]C[AT][GC]G	ENOX1.[ACT][AG][GT]ACAG	KHDRBS1.TAAAA[ACG][ACG]
RALY.TTTTTT[CGT]	YBX1.AACATC	A1CF.[AT]TAATT[AG]	BRUNOL4.[GT]GTGT[GT][GT]	SNRNP70.[AG][AT]TCAAG	SAMD4A.GC[GT]GG[ACT][AC]	SAMD4A.GC[GT]GG[ACT][AC]	TUT1.[AC][AG]ATACT
HNRNPL.A[AC]A[CT]A[AC]A	YBX1.AACATC[AGT]	KHDRBS1.ATAAAA[ACG]	TUT1.[AC][AG]ATACT		PABPN1.A[AG]AAGA	PABPN1.A[AG]AAGA	ZCRB1.G[AG][ACT]TTAA
ZC3H14.TTT[AGT]TTT	TIA1.TTTTT[CGT][GT]	ZC3H14.TTT[AGT]TTT	PABPC3.[AG]AAAAC[AC]		KHDRBS2.[AG]ATAAA[AC]	KHDRBS3.ATAAA[ACG]	ZNF638.[CGT]GTT[GC][GT]T
BRUNOL6.TGTG[AGT][GT]G	ENOX1.[ACT][AG][GT]ACAG	BRUNOL6.TGTG[AGT][GT]G	CNOT4.GACAGA		TIA1.[AT]TTTTT[CGT]	FXR1.A[CT]GAC[AG]	IGF2BP2.[ACG][AC]A[ACT][AT]CA
LIN28A.[CT]GGAGG[AG]	SRp55.[CT][CT][AT]C[AT][GC]G	LIN28A.[CT]GGAGG[AG]	SNRNP70.[AG][AT]TCAAG		CPEB2.C[ACT]TTTTT	TIA1.[AT]TTTTT[CGT]	CNOT4.GACAGA
HuR.TTT[AG][GT]TT	SAMD4A.GC[GT]GG[ACT][AC]	TARDBP.GAATG[AGT]			RALY.TTTTTT[CGT]	CPEB2.C[ACT]TTTTT
HNRNPC.[ACT]TTTTT[GT]	PABPN1.A[AG]AAGA	SRp40.[CT][AG]C[AG][GT][AC]			SNRPA.[AT]TGCAC[AG]	RALY.TTTTTT[CGT]
HNRNPCL1.[ACT]TTTTT[GT]	KHDRBS3.ATAAA[ACG]	HuR.TT[AT]GTTT			A1CF.[AT]TAATT[AG]	SNRPA.[AT]TGCAC[AG]
QKI.ACTAAC[ACG]	FXR1.A[CT]GAC[AG]	KHDRBS1.TAAAA[ACG][ACG]			KHDRBS1.ATAAAA[ACG]	HNRNPL.A[AC]A[CT]A[AC]A
HuR.TTTTTT[GT]	KHDRBS2.[AG]ATAAA[AC]	FMR1.[GT]GACA[AG]G			PTBP1.[ACT][CT]TTT[CT]T	PCBP2.CC[CT][CT]CC[ACT]
FXR2.[AGT]GAC[AG][AG][AG]	TIA1.[AT]TTTTT[CGT]	MBNL1.GCTTGC			ZC3H14.TTT[AGT]TTT	LIN28A.[ACT]GGAG[AT]A
ZC3H10.[GC][GC]AGCG[AC]	CPEB2.C[ACT]TTTTT	U2AF2.TTTTT[CT]C			BRUNOL6.TGTG[AGT][GT]G	PTBP1.[ACT][CT]TTT[CT]T
PABPC3.[AG]AAAAC[AC]	RALY.TTTTTT[CGT]	FUS.CGCGC			LIN28A.[CT]GGAGG[AG]	ZC3H14.TTT[AGT]TTT
HuR.TT[GT][AG]TTT	SNRPA.[AT]TGCAC[AG]	SFPQ.[GT]T[AG][AG]T[GT][GT]			HuR.TTT[AG][GT]TT	BRUNOL6.TGTG[AGT][GT]G
IGF2BP3.A[AC]A[ACT][AT]CA	HNRNPL.A[AC]A[CT]A[AC]A	ZC3H10.[GC][GC]AGCG[AC]			RBFOX1.[AT]GCATG[AC]	LIN28A.[CT]GGAGG[AG]
CNOT4.GACAGA	PCBP2.CC[CT][CT]CC[ACT]	TUT1.[AC][AG]ATACT			SRp40.[CT][AG]C[AG][GT][AC]	HuR.TTT[AG][GT]TT
	LIN28A.[ACT]GGAG[AT]A	ZCRB1.G[AG][ACT]TTAA			HuR.TT[AT]GTTT	RBFOX1.[AT]GCATG[AC]
	A1CF.[AT]TAATT[AG]	PABPC3.[AG]AAAAC[AC]			KHDRBS1.TAAAA[ACG][ACG]	HuR.TT[AT]GTTT
	KHDRBS1.ATAAAA[ACG]	MSI1.TAGT[AT][AG]G			BRUNOL5.TGTGT[GT][GT]	KHDRBS1.TAAAA[ACG][ACG]
	PTBP1.[ACT][CT]TTT[CT]T	ZNF638.[CGT]GTT[GC][GT]T			HNRNPC.[ACT]TTTTT[GT]	FMR1.[GT]GACA[AG]G
	ZC3H14.TTT[AGT]TTT	IGF2BP2.[ACG][AC]A[ACT][AT]CA			HNRNPCL1.[ACT]TTTTT[GT]	HNRNPC.[ACT]TTTTT[GT]
	BRUNOL6.TGTG[AGT][GT]G	HNRPLL.[AG]CA[ACT]ACA			MBNL1.GCTTGC	HNRNPCL1.[ACT]TTTTT[GT]
	LIN28A.[CT]GGAGG[AG]	SF2-ASF.[AG]GAAGAAC			HuR.TTTTTT[GT]	QKI.ACTAAC[ACG]
	HuR.TTT[AG][GT]TT	IGF2BP3.A[AC]A[ACT][AT]CA			PCBP1.CC[AT][AT][ACT]CC	HuR.TTTTTT[GT]
	RBFOX1.[AT]GCATG[AC]	G3BP2.AGGAT[AGT][AG]			HNRNPA2B1.[AGT]TAGGG[AT]	U2AF2.TTTTT[CT]C
	MATR3.[AC]ATCTT[AG]				HNRNPA1L2.[AGT]TAGGG[AT]	HNRNPL.ACAC[AG]A[ACG]
	TARDBP.GAATG[AGT]				FUS.CGCGC	MSI1.TAG[GT][AT][AG]G
	SRp40.[CT][AG]C[AG][GT][AC]				ZCRB1.G[AG][ACT]TTAA	PCBP1.CC[AT][AT][ACT]CC
	HuR.TT[AT]GTTT				PABPC3.[AG]AAAAC[AC]	FUS.CGCGC
	KHDRBS1.TAAAA[ACG][ACG]				HuR.TT[GT][AG]TTT	SFPQ.[GT]T[AG][AG]T[GT][GT]
	BRUNOL5.TGTGT[GT][GT]				HNRNPH2.GGGAGGG	BRUNOL4.[GT]GTGT[GT][GT]
	FMR1.[GT]GACA[AG]G				ANKHD1.AGACG[AT][AT]	FXR2.[AGT]GAC[AG][AG][AG]
					CNOT4.GACAGA	ZC3H10.[GC][GC]AGCG[AC]
					SNRNP70.[AG][AT]TCAAG	ZCRB1.G[AG][ACT]TTAA
					SFPQ.[GT]T[AG][AG]T[GT][GT]	PABPC3.[AG]AAAAC[AC]
					BRUNOL4.[GT]GTGT[GT][GT]	MSI1.TAGT[AT][AG]G
					TUT1.[AC][AG]ATACT	ZNF638.[CGT]GTT[GC][GT]T
						HuR.TT[GT][AG]TTT
						HNRNPH2.GGGAGGG
						PPRC1.[GC][GC]GCGC[GC]
						G3BP2.AGGAT[AGT][AG]
						CNOT4.GACAGA
						SNRNP70.[AG][AT]TCAAG
						IGF2BP2.[ACG][AC]A[ACT][AT]CA
						HNRPLL.[AG]CA[ACT]ACA
						SF2-ASF.[AG]GAAGAAC
						IGF2BP3.A[AC]A[ACT][AT]CA
						HNRNPK.CCA[AT][AC]CC
