# Supplementary material for: Progesterone receptor antagonists reverse stem cell expansion and the paracrine effectors of progesterone action in the mouse mammary gland
Source: Breast Cancer Res. 2021 Aug 3;23:78. doi: 10.1186/s13058-021-01455-2 (PMC8330021; doi:10.1186/s13058-021-01455-2)
Supplement: Supplementary file 21 — Additional file 21. Supplementary Table 15: RNA binding protein motifs, EP + TPA, MSC [file 13058_2021_1455_MOESM21_ESM.xlsx]

## Sheet: STable_11_LP_EP_VS_TPA
smallest_p_in_upstreamExon-3prime	smallest_p_in_upstreamExonIntron	smallest_p_in_upstreamIntron	smallest_p_in_targetExon-5prime	smallest_p_in_targetExon-3prime	smallest_p_in_downstreamIntron	smallest_p_in_downstreamExonIntron	smallest_p_in_downstreamExon-5prime
TIA1.[AT]TTTTT[CGT]	BRUNOL4.[GT]GTGT[GT][GT]	HuR.TT[AT]GTTT	PABPN1.A[AG]AAGA	LIN28A.[ACT]GGAG[AT]A	ZNF638.[CGT]GTT[GC][GT]T	HuR.TT[AT]GTTT	SNRNP70.[AG][AT]TCAAG
LIN28A.[CT]GGAGG[AG]	HuR.TT[AT]GTTT	ZC3H14.TTT[AGT]TTT	MSI1.TAG[GT][AT][AG]G	SNRNP70.[AG][AT]TCAAG	MSI1.TAG[GT][AT][AG]G	ZC3H14.TTT[AGT]TTT	CPEB2.C[ACT]TTTTT
DAZAP1.TAG[GT][AT][AT][AG]	HuR.TT[AGT]TTTT	PTB.CTCT[CT][CT]	LIN28A.[ACT]GGAG[AT]A	CPEB2.C[ACT]TTTTT	MBNL1.GCTTGC	ENOX1.[ACT][AG][GT]ACAG	SFPQ.[GT]T[AG][AG]T[GT][GT]
PCBP1.C[CT]TTCC	ENOX1.[ACT][AG][GT]ACAG	MBNL1.GCTTGC	CPEB4.TTTTTT	PCBP3.TTT[CT]CC	HuR.TT[AT]GTTT	MBNL1.GCTTGC
U2AF2.TTTTT[CT]C	MSI1.TAGT[AT][AG]G	TARDBP.GAATG[AGT]	CPEB2.C[ACT]TTTTT		HuR.TT[AGT]TTTT	TARDBP.GAATG[AGT]
