# Supplementary material for: Progesterone receptor antagonists reverse stem cell expansion and the paracrine effectors of progesterone action in the mouse mammary gland
Source: Breast Cancer Res. 2021 Aug 3;23:78. doi: 10.1186/s13058-021-01455-2 (PMC8330021; doi:10.1186/s13058-021-01455-2)
Supplement: Supplementary file 22 — Additional file 22. Supplementary Table 16: RNA binding protein motifs, EP + TPA, MSC [file 13058_2021_1455_MOESM22_ESM.xlsx]

## Sheet: STable_12_LM_EP_VS_TPA
smallest_p_in_upstreamExon-3prime	smallest_p_in_upstreamExonIntron	smallest_p_in_upstreamIntron	smallest_p_in_targetExon-5prime	smallest_p_in_targetExon-3prime	smallest_p_in_downstreamIntron	smallest_p_in_downstreamExonIntron	smallest_p_in_downstreamExon-5prime
IGF2BP3.A[AC]A[ACT][AT]CA	BRUNOL5.TGTGT[GT][GT]	BRUNOL5.TGTGT[GT][GT]	BRUNOL5.TGTGT[GT][GT]	BRUNOL5.TGTGT[GT][GT]	FMR1.[GT]GACA[AG]G	HuR.TT[AGT]TTTT	IGF2BP3.A[AC]A[ACT][AT]CA
IGF2BP2.[ACG][AC]A[ACT][AT]CA	BRUNOL4.[GT]GTGT[GT][GT]	BRUNOL4.[GT]GTGT[GT][GT]	BRUNOL4.[GT]GTGT[GT][GT]	BRUNOL4.[GT]GTGT[GT][GT]	HNRNPL.A[AC]A[CT]A[AC]A	HuR.TT[AT]GTTT	HNRNPL.A[AC]A[CT]A[AC]A
PCBP2.CC[CT][CT]CC[ACT]	BRUNOL6.TGTG[AGT][GT]G	BRUNOL6.TGTG[AGT][GT]G	IGF2BP3.A[AC]A[ACT][AT]CA	BRUNOL6.TGTG[AGT][GT]G	FXR2.[AGT]GAC[AG][AG][AG]	CPEB4.TTTTTT	FXR2.[AGT]GAC[AG][AG][AG]
FXR2.[AGT]GAC[AG][AG][AG]	FMR1.[GT]GACA[AG]G	FMR1.[GT]GACA[AG]G	HNRNPL.A[AC]A[CT]A[AC]A	HNRPLL.[AG]CA[ACT]ACA	HNRPLL.[AG]CA[ACT]ACA	SFPQ.[GT]T[AG][AG]T[GT][GT]	TARDBP.GAATG[AGT]
SRp40.[CT][AG]C[AG][GT][AC]	IGF2BP3.A[AC]A[ACT][AT]CA	IGF2BP3.A[AC]A[ACT][AT]CA	TUT1.[AC][AG]ATACT	TUT1.[AC][AG]ATACT	TUT1.[AC][AG]ATACT	SART3.A[AG]AAAA[AC]	SF2-ASF.[AG]GAAGAAC
SF2-ASF.[AG]GAAGAAC	HNRNPL.A[AC]A[CT]A[AC]A	MBNL1.GCTTGC	ENOX1.[ACT][AG][GT]ACAG	SF2-ASF.[AG]GAAGAAC	PCBP1.C[CT]TTCC	PABPC1.A[AG]AAAA[AC]	SRp20.[AT]C[AT][AT]C
CNOT4.GACAGA	IGF2BP2.[ACG][AC]A[ACT][AT]CA	PCBP2.CC[CT][CT]CC[ACT]	LIN28A.[ACT]GGAG[AT]A	PCBP3.TTT[CT]CC	HuR.TT[GT][AG]TTT	LIN28A.[ACT]GGAG[AT]A	SNRNP70.[AG][AT]TCAAG
YBX1.AACATC[AGT]	MBNL1.GCTTGC	FXR2.[AGT]GAC[AG][AG][AG]	HNRNPC.[ACT]TTTTT[GT]	ENOX1.[ACT][AG][GT]ACAG	HuR.TTT[AG][GT]TT	HNRNPC.[ACT]TTTTT[GT]	KHDRBS2.[AG]ATAAA[AC]
ZC3H10.[GC][GC]AGCG[AC]	PCBP2.CC[CT][CT]CC[ACT]	HNRPLL.[AG]CA[ACT]ACA	HNRNPCL1.[ACT]TTTTT[GT]	SFPQ.[GT]T[AG][AG]T[GT][GT]	TARDBP.GAATG[AGT]	HNRNPCL1.[ACT]TTTTT[GT]	CPEB2.C[ACT]TTTTT
PPRC1.[GC][GC]GCGC[GC]	FXR2.[AGT]GAC[AG][AG][AG]	TUT1.[AC][AG]ATACT	9G8.[AT]GGAC[AG]A	DAZAP1.TAG[GT][AT][AT][AG]	ZC3H14.TTT[AGT]TTT	MSI1.TAG[GT][AT][AG]G	PABPC5.AGAAA[AGT]T
YBX1.AACATC	HNRPLL.[AG]CA[ACT]ACA	PCBP1.C[CT]TTCC	PTBP1.[ACT][CT]TTT[CT]T	ZNF638.[CGT]GTT[GC][GT]T	SF2-ASF.[AG]GAAGAAC	PCBP1.CC[AT][AT][ACT]CC	ANKHD1.AGACG[AT][AT]
FUS.CGCGC	TUT1.[AC][AG]ATACT	HuR.TTT[AG][GT]TT	RBFOX1.[AT]GCATG[AC]	SRp55.[CT][CT][AT]C[AT][GC]G	CNOT4.GACAGA	DAZAP1.TAG[GT][AT][AT][AG]	HNRNPL.ACAC[AG]A[ACG]
ENOX1.[ACT][AG][GT]ACAG	PCBP1.C[CT]TTCC	TARDBP.GAATG[AGT]	HNRNPL.ACAC[AG]A[ACG]	HNRNPL.ACAC[AG]A[ACG]	PCBP3.TTT[CT]CC	HNRNPK.CCA[AT][AC]CC	PPRC1.[GC][GC]GCGC[GC]
PABPC3.[AG]AAAAC[AC]	HuR.TT[GT][AG]TTT	SAMD4A.GC[GT]GG[ACT][AC]			A1CF.[AT]TAATT[AG]	SF2-ASF.[AG]GAAGAAC
SART3.A[AG]AAAA[AC]	HuR.TTT[AG][GT]TT	SRp40.[CT][AG]C[AG][GT][AC]			ENOX1.[ACT][AG][GT]ACAG	CNOT4.GACAGA
PABPC1.A[AG]AAAA[AC]	TARDBP.GAATG[AGT]	MSI1.TAGT[AT][AG]G			FXR1.A[CT]GAC[AG]	A1CF.[AT]TAATT[AG]
YBX2.AACA[AT]C[AGT]	SAMD4A.GC[GT]GG[ACT][AC]	QKI.ACTAAC[ACG]			KHDRBS3.ATAAA[ACG]	ENOX1.[ACT][AG][GT]ACAG
ANKHD1.AGACG[AT][AT]	SRp40.[CT][AG]C[AG][GT][AC]	MSI1.TAG[GT][AT][AG]G			HuR.TT[AGT]TTTT	FXR1.A[CT]GAC[AG]
PTB.CTCT[CT][CT]	ZC3H14.TTT[AGT]TTT	PCBP1.CC[AT][AT][ACT]CC			HuR.TT[AT]GTTT	SRp20.[AT]C[AT][AT]C
DAZAP1.TAG[GT][AT][AT][AG]	SF2-ASF.[AG]GAAGAAC	HNRNPK.CCA[AT][AC]CC			CPEB4.TTTTTT	SNRNP70.[AG][AT]TCAAG
SRp20.[AT]C[AT][AT]C	CNOT4.GACAGA	9G8.[AT]GGAC[AG]A			SFPQ.[GT]T[AG][AG]T[GT][GT]	TIA1.TTTTT[CGT][GT]
LIN28A.[CT]GGAGG[AG]	PCBP3.TTT[CT]CC	SRp20.[AT]C[AT][AT]C			SART3.A[AG]AAAA[AC]	ZNF638.[CGT]GTT[GC][GT]T
PABPC4.AAAAAA[AG]	FUS.CGCGC	MATR3.[AC]ATCTT[AG]			PABPC1.A[AG]AAAA[AC]	SRp55.[CT][CT][AT]C[AT][GC]G
	A1CF.[AT]TAATT[AG]	LIN28A.[CT]GGAGG[AG]			MSI1.TAGT[AT][AG]G	CPEB2.C[ACT]TTTTT
	ENOX1.[ACT][AG][GT]ACAG	KHDRBS2.[AG]ATAAA[AC]			HNRNPC.[ACT]TTTTT[GT]	RALY.TTTTTT[CGT]
	FXR1.A[CT]GAC[AG]	SRp55.[CT][CT][AT]C[AT][GC]G			HNRNPCL1.[ACT]TTTTT[GT]	PABPC4.AAAAAA[AG]
	KHDRBS3.ATAAA[ACG]	CPEB2.C[ACT]TTTTT			QKI.ACTAAC[ACG]	Tra2-beta.GAAAGAA
	HuR.TT[AGT]TTTT	ZC3H14.TTT[AGT]TTT			MSI1.TAG[GT][AT][AG]G	PTBP1.[ACT][CT]TTT[CT]T
	HuR.TT[AT]GTTT	CNOT4.GACAGA			PCBP1.CC[AT][AT][ACT]CC	TIA1.[AT]TTTTT[CGT]
	PABPC3.[AG]AAAAC[AC]	PCBP3.TTT[CT]CC			DAZAP1.TAG[GT][AT][AT][AG]	SNRPA.[AT]TGCAC[AG]
	CPEB4.TTTTTT	FUS.CGCGC			HNRNPK.CCA[AT][AC]CC	YBX2.AACA[AT]C[AGT]
	PABPN1.A[AG]AAGA	A1CF.[AT]TAATT[AG]			PTBP1.[ACT][CT]TTT[CT]T	U2AF2.TTTTT[CT]C
	SFPQ.[GT]T[AG][AG]T[GT][GT]	KHDRBS3.ATAAA[ACG]			TIA1.[AT]TTTTT[CGT]	HNRNPL.ACAC[AG]A[ACG]
	TIA1.[AT]TTTTT[CGT]	HuR.TT[AT]GTTT			SRp20.[AT]C[AT][AT]C	BRUNOL5.TGTGT[GT][GT]
	SRp20.[AT]C[AT][AT]C	PABPN1.A[AG]AAGA			HuR.TTTTTT[GT]	BRUNOL4.[GT]GTGT[GT][GT]
	HuR.TTTTTT[GT]	SFPQ.[GT]T[AG][AG]T[GT][GT]			SNRNP70.[AG][AT]TCAAG	BRUNOL6.TGTG[AGT][GT]G
	SNRNP70.[AG][AT]TCAAG	LIN28A.[ACT]GGAG[AT]A			MATR3.[AC]ATCTT[AG]	FMR1.[GT]GACA[AG]G
	MATR3.[AC]ATCTT[AG]	G3BP2.AGGAT[AGT][AG]			TIA1.TTTTT[CGT][GT]	PCBP2.CC[CT][CT]CC[ACT]
	TIA1.TTTTT[CGT][GT]	KHDRBS1.ATAAAA[ACG]			LIN28A.[CT]GGAGG[AG]	FXR2.[AGT]GAC[AG][AG][AG]
	ZCRB1.G[AG][ACT]TTAA	KHDRBS1.TAAAA[ACG][ACG]			KHDRBS2.[AG]ATAAA[AC]	HNRPLL.[AG]CA[ACT]ACA
	LIN28A.[CT]GGAGG[AG]	HNRNPH2.GGGAGGG			ZNF638.[CGT]GTT[GC][GT]T	TUT1.[AC][AG]ATACT
	KHDRBS2.[AG]ATAAA[AC]	PTB.CTCT[CT][CT]			SRp55.[CT][CT][AT]C[AT][GC]G	PCBP1.C[CT]TTCC
	ZNF638.[CGT]GTT[GC][GT]T	SRp20.CTC[GT]TC[CT]			RBFOX1.[AT]GCATG[AC]	HuR.TT[GT][AG]TTT
	SART3.A[AG]AAAA[AC]	PPRC1.[GC][GC]GCGC[GC]			CPEB2.C[ACT]TTTTT	HuR.TTT[AG][GT]TT
	PABPC1.A[AG]AAAA[AC]				RALY.TTTTTT[CGT]	TARDBP.GAATG[AGT]
	LIN28A.[ACT]GGAG[AT]A				PABPC4.AAAAAA[AG]	SRp40.[CT][AG]C[AG][GT][AC]
	MSI1.TAGT[AT][AG]G				KHDRBS1.ATAAAA[ACG]	ZC3H14.TTT[AGT]TTT
	HNRNPC.[ACT]TTTTT[GT]				SNRPA.[AT]TGCAC[AG]
	HNRNPCL1.[ACT]TTTTT[GT]				PABPC5.AGAAA[AGT]T
	HNRNPA1.[AGT]TAGGG[AT]				U2AF2.TTTTT[CT]C
	HNRNPA2B1.[AGT]TAGGG[AT]				ANKHD1.AGACG[AT][AT]
	HNRNPK.CCA[AT][AC]CC				KHDRBS1.TAAAA[ACG][ACG]
	9G8.[AT]GGAC[AG]A				HNRNPH2.GGGAGGG
	PTBP1.[ACT][CT]TTT[CT]T				HNRNPL.ACAC[AG]A[ACG]
	QKI.ACTAAC[ACG]				SRp20.CTC[GT]TC[CT]
	MSI1.TAG[GT][AT][AG]G				PPRC1.[GC][GC]GCGC[GC]
	PCBP1.CC[AT][AT][ACT]CC				HNRNPA2B1.[AGT]TAGGG[AT]
	DAZAP1.TAG[GT][AT][AT][AG]				HNRNPA1L2.[AGT]TAGGG[AT]
