# Supplementary material for: Progesterone receptor antagonists reverse stem cell expansion and the paracrine effectors of progesterone action in the mouse mammary gland
Source: Breast Cancer Res. 2021 Aug 3;23:78. doi: 10.1186/s13058-021-01455-2 (PMC8330021; doi:10.1186/s13058-021-01455-2)
Supplement: Supplementary file 23 — Additional file 23. Supplementary Table 17: Validated alternative splicing [file 13058_2021_1455_MOESM23_ESM.xlsx]

## Sheet: Sheet1
FACS Sorted Cell Lineage	Bach Krt Cluster	Bach Mouse ID	geneSymbol	chr	rMATS result strand	rMATS Exon Start	rMATS Exon end	Pvalue - rMATS	FDR - rMATS	Bach sample_id	psi - Outrigger	splice_type	Outrigger result strand	Outrigger Exon Start	Outrigger Exon End	GeneID
msc	Krt5 High	G2	Eif4a2	chr16	+	23109119	23109259	0.00026696	0.0363137	Krt5High_G2	0.58209	se	+	23109120	23109259	ENSMUSG00000022884
msc	Krt5 High	G1	Eif4a2	chr16	+	23109119	23109259	0.00026696	0.0363137	Krt5High_G1	0.391753	se	+	23109120	23109259	ENSMUSG00000022884
lp	Krt18 High	NP1	1110032A03Rik	chr9	-	50764695	50764926	0.00016625	0.0156846	Krt18High_NP1	0.819277	se	-	50764696	50764926	ENSMUSG00000037971
lp	Krt18 High	NP1	1110032A03Rik	chr9	-	50764695	50764926	0.00016625	0.0156846	Krt18High_NP1	0.640719	se	-	50764765	50764926	ENSMUSG00000037971
lp	Krt18 High	NP2	1110032A03Rik	chr9	-	50764695	50764926	0.00016625	0.0156846	Krt18High_NP2	0.879747	se	-	50764696	50764926	ENSMUSG00000037971
lp	Krt18 High	NP2	1110032A03Rik	chr9	-	50764695	50764926	0.00016625	0.0156846	Krt18High_NP2	0.746667	se	-	50764765	50764926	ENSMUSG00000037971
lp	Krt18 High	NP1	Brd4	chr17	-	32253040	32253200	0.000753034	0.0465328	Krt18High_NP1	0.565217	se	-	32253041	32253200	ENSMUSG00000024002
lp	Krt18 High	NP2	Brd4	chr17	-	32253040	32253200	0.000753034	0.0465328	Krt18High_NP2	0.373913	se	-	32253041	32253200	ENSMUSG00000024002
lp	Krt18 High	NP1	Card19	chr13	-	49205191	49205345	0.00119465	0.0648238	Krt18High_NP1	0.867925	se	-	49205192	49205345	ENSMUSG00000037960
lp	Krt18 High	NP1	Card19	chr13	-	49205191	49205345	0.00119465	0.0648238	Krt18High_NP1	0.967459	se	-	49205192	49205345	ENSMUSG00000037960
lp	Krt18 High	NP2	Card19	chr13	-	49205191	49205345	0.00119465	0.0648238	Krt18High_NP2	0.823529	se	-	49205192	49205345	ENSMUSG00000037960
lp	Krt18 High	NP1	Cdh1	chr8	+	106604286	106604407	2.42e-11	3.08e-08	Krt18High_NP1	0.905997	se	+	106604287	106604407	ENSMUSG00000000303
lp	Krt18 High	NP2	Cdh1	chr8	+	106604286	106604407	2.42e-11	3.08e-08	Krt18High_NP2	0.895683	se	+	106604287	106604407	ENSMUSG00000000303
lp	Krt18 High	NP1	Emc10	chr7	-	44491162	44491249	0.000678779	0.0433464	Krt18High_NP1	0.448819	se	-	44491163	44491249	ENSMUSG00000008140
lp	Krt18 High	NP2	Emc10	chr7	-	44491162	44491249	0.000678779	0.0433464	Krt18High_NP2	0.446809	se	-	44491163	44491249	ENSMUSG00000008140
lp	Krt18 High	NP1	Enah	chr1	-	181911596	181911659	8.87e-05	0.00994097	Krt18High_NP1	0.631579	se	-	181911597	181911659	ENSMUSG00000022995
lp	Krt18 High	NP2	Enah	chr1	-	181911596	181911659	8.87e-05	0.00994097	Krt18High_NP2	0.614458	se	-	181911597	181911659	ENSMUSG00000022995
lp	Krt18 High	NP1	Golga1	chr2	-	39048309	39048438	0.00153286	0.0767282	Krt18High_NP1	0.865613	se	-	39048310	39048438	ENSMUSG00000026754
lp	Krt18 High	NP2	Golga1	chr2	-	39048309	39048438	0.00153286	0.0767282	Krt18High_NP2	0.859813	se	-	39048310	39048438	ENSMUSG00000026754
lp	Krt18 High	NP1	Nop58	chr1	+	59692611	59692728	0.000894831	0.0532151	Krt18High_NP1	0.136449	se	+	59692612	59692728	ENSMUSG00000026020
lp	Krt18 High	NP2	Nop58	chr1	+	59692611	59692728	0.000894831	0.0532151	Krt18High_NP2	0.140594	se	+	59692612	59692728	ENSMUSG00000026020
lp	Krt18 High	NP1	Pik3c2a	chr7	-	116405859	116405963	6.45e-05	0.00786592	Krt18High_NP1	0.733333	se	-	116405860	116405963	ENSMUSG00000030660
lp	Krt18 High	NP2	Pik3c2a	chr7	-	116405859	116405963	6.45e-05	0.00786592	Krt18High_NP2	0.648148	se	-	116405860	116405963	ENSMUSG00000030660
lp	Krt18 High	NP1	Prpf40a	chr2	-	53153963	53154072	1.39e-05	0.00239371	Krt18High_NP1	0.973301	se	-	53153964	53154072	ENSMUSG00000061136
lp	Krt18 High	NP2	Prpf40a	chr2	-	53153963	53154072	1.39e-05	0.00239371	Krt18High_NP2	0.987738	se	-	53153964	53154072	ENSMUSG00000061136
lp	Krt18 High	NP1	Srrm2	chr17	+	23811816	23812077	8.04e-06	0.00167241	Krt18High_NP1	0.0601093	se	+	23811817	23812077	ENSMUSG00000039218
lp	Krt18 High	NP2	Srrm2	chr17	+	23811816	23812077	8.04e-06	0.00167241	Krt18High_NP2	0.0640279	se	+	23811817	23812077	ENSMUSG00000039218
lp	Krt18 High	NP1	Trp53inp1	chr4	+	11167896	11167934	0.000626875	0.0406889	Krt18High_NP1	0.240876	se	+	11167897	11167934	ENSMUSG00000028211
lp	Krt18 High	NP2	Trp53inp1	chr4	+	11167896	11167934	0.000626875	0.0406889	Krt18High_NP2	0.20398	se	+	11167897	11167934	ENSMUSG00000028211
lp	Krt18 High	NP1	Wipi1	chr11	-	109583126	109583197	0.000439402	0.031628	Krt18High_NP1	0.816514	se	-	109583127	109583197	ENSMUSG00000041895
lp	Krt18 High	NP2	Wipi1	chr11	-	109583126	109583197	0.000439402	0.031628	Krt18High_NP2	0.818182	se	-	109583127	109583197	ENSMUSG00000041895
